# Supplementary material for: Multiplex RNA single molecule FISH of inducible mRNAs in single yeast cells
Source: Sci Data. 2019 Jun 17;6:94. doi: 10.1038/s41597-019-0106-6 (PMC6572782; doi:10.1038/s41597-019-0106-6)
Supplement: Supplementary file 1 — Download metadata file [file 41597_2019_106_MOESM1_ESM.zip]

Archive with 3 entries (3 files):
- a_assay_Neuert.txt
- s_study_Neuert.txt
- i_Investigation.txt
