# Supplementary material for: Multiplex RNA single molecule FISH of inducible mRNAs in single yeast cells
Source: Sci Data. 2019 Jun 17;6:94. doi: 10.1038/s41597-019-0106-6 (PMC6572782; doi:10.1038/s41597-019-0106-6)
Supplement: Supplementary file 1 — Download metadata file [file 41597_2019_106_MOESM1_ESM.zip › a_assay_Neuert.txt]

Sample Name	Protocol REF	Parameter Value[instrument]	Parameter Value[manufacturer]	Assay Name	Raw Data File	Comment[Data Repository]	Comment[Data Record Accession]	Comment[Data Record URI]	Protocol REF	Derived Data File	Comment[Data Repository]	Comment[Data Record Accession]	Comment[Data Record URI]	Protocol REF	Derived Data File	Comment[Data Repository]	Comment[Data Record Accession]	Factor Value[technical replicate]
Exp1_rep1_0min	Image acquisition for single molecule RNA FISH imaging	Eclipse Ti	Nikon	Exp1_rep1_0min_im1	Exp1_rep1_0min_im1.tif	Image Data Resource	doi:10.17867/10000118	https://doi.org/10.17867/10000118	Image analysis for single-molecule RNA-FISH	Exp1_rep1_0min_im1.companion.ome	Image Data Resource	doi:10.17867/10000118	https://doi.org/10.17867/10000118	RNA-FISH data analysis	doi:10.17867/10000118	doi:10.17867/10000118	https://doi.org/10.17867/10000118	im1
Exp1_rep1_1min	Image acquisition for single molecule RNA FISH imaging	Eclipse Ti	Nikon	Exp1_rep1_1min_im1	Exp1_rep1_1min_im1.tif	Image Data Resource	doi:10.17867/10000118	https://doi.org/10.17867/10000118	Image analysis for single-molecule RNA-FISH	Exp1_rep1_1min_im1.companion.ome	Image Data Resource	doi:10.17867/10000118	https://doi.org/10.17867/10000118	RNA-FISH data analysis	doi:10.17867/10000118	doi:10.17867/10000118	https://doi.org/10.17867/10000118	im1
Exp1_rep1_2min	Image acquisition for single molecule RNA FISH imaging	Eclipse Ti	Nikon	Exp1_rep1_2min_im1	Exp1_rep1_2min_im1.tif	Image Data Resource	doi:10.17867/10000118	https://doi.org/10.17867/10000118	Image analysis for single-molecule RNA-FISH	Exp1_rep1_2min_im1.companion.ome	Image Data Resource	doi:10.17867/10000118	https://doi.org/10.17867/10000118	RNA-FISH data analysis	doi:10.17867/10000118	doi:10.17867/10000118	https://doi.org/10.17867/10000118	im1
Exp1_rep1_4min	Image acquisition for single molecule RNA FISH imaging	Eclipse Ti	Nikon	Exp1_rep1_4min_im1	Exp1_rep1_4min_im1.tif	Image Data Resource	doi:10.17867/10000118	https://doi.org/10.17867/10000118	Image analysis for single-molecule RNA-FISH	Exp1_rep1_4min_im1.companion.ome	Image Data Resource	doi:10.17867/10000118	https://doi.org/10.17867/10000118	RNA-FISH data analysis	doi:10.17867/10000118	doi:10.17867/10000118	https://doi.org/10.17867/10000118	im1
Exp1_rep1_6min	Image acquisition for single molecule RNA FISH imaging	Eclipse Ti	Nikon	Exp1_rep1_6min_im1	Exp1_rep1_6min_im1.tif	Image Data Resource	doi:10.17867/10000118	https://doi.org/10.17867/10000118	Image analysis for single-molecule RNA-FISH	Exp1_rep1_6min_im1.companion.ome	Image Data Resource	doi:10.17867/10000118	https://doi.org/10.17867/10000118	RNA-FISH data analysis	doi:10.17867/10000118	doi:10.17867/10000118	https://doi.org/10.17867/10000118	im1
Exp1_rep1_8min	Image acquisition for single molecule RNA FISH imaging	Eclipse Ti	Nikon	Exp1_rep1_8min_im1	Exp1_rep1_8min_im1.tif	Image Data Resource	doi:10.17867/10000118	https://doi.org/10.17867/10000118	Image analysis for single-molecule RNA-FISH	Exp1_rep1_8min_im1.companion.ome	Image Data Resource	doi:10.17867/10000118	https://doi.org/10.17867/10000118	RNA-FISH data analysis	doi:10.17867/10000118	doi:10.17867/10000118	https://doi.org/10.17867/10000118	im1
Exp1_rep1_10min	Image acquisition for single molecule RNA FISH imaging	Eclipse Ti	Nikon	Exp1_rep1_10min_im1	Exp1_rep1_10min_im1.tif	Image Data Resource	doi:10.17867/10000118	https://doi.org/10.17867/10000118	Image analysis for single-molecule RNA-FISH	Exp1_rep1_10min_im1.companion.ome	Image Data Resource	doi:10.17867/10000118	https://doi.org/10.17867/10000118	RNA-FISH data analysis	doi:10.17867/10000118	doi:10.17867/10000118	https://doi.org/10.17867/10000118	im1
Exp1_rep1_15min	Image acquisition for single molecule RNA FISH imaging	Eclipse Ti	Nikon	Exp1_rep1_15min_im1	Exp1_rep1_15min_im1.tif	Image Data Resource	doi:10.17867/10000118	https://doi.org/10.17867/10000118	Image analysis for single-molecule RNA-FISH	Exp1_rep1_15min_im1.companion.ome	Image Data Resource	doi:10.17867/10000118	https://doi.org/10.17867/10000118	RNA-FISH data analysis	doi:10.17867/10000118	doi:10.17867/10000118	https://doi.org/10.17867/10000118	im1
Exp1_rep1_20min	Image acquisition for single molecule RNA FISH imaging	Eclipse Ti	Nikon	Exp1_rep1_20min_im1	Exp1_rep1_20min_im1.tif	Image Data Resource	doi:10.17867/10000118	https://doi.org/10.17867/10000118	Image analysis for single-molecule RNA-FISH	Exp1_rep1_20min_im1.companion.ome	Image Data Resource	doi:10.17867/10000118	https://doi.org/10.17867/10000118	RNA-FISH data analysis	doi:10.17867/10000118	doi:10.17867/10000118	https://doi.org/10.17867/10000118	im1
Exp1_rep1_25min	Image acquisition for single molecule RNA FISH imaging	Eclipse Ti	Nikon	Exp1_rep1_25min_im1	Exp1_rep1_25min_im1.tif	Image Data Resource	doi:10.17867/10000118	https://doi.org/10.17867/10000118	Image analysis for single-molecule RNA-FISH	Exp1_rep1_25min_im1.companion.ome	Image Data Resource	doi:10.17867/10000118	https://doi.org/10.17867/10000118	RNA-FISH data analysis	doi:10.17867/10000118	doi:10.17867/10000118	https://doi.org/10.17867/10000118	im1
Exp1_rep1_30min	Image acquisition for single molecule RNA FISH imaging	Eclipse Ti	Nikon	Exp1_rep1_30min_im1	Exp1_rep1_30min_im1.tif	Image Data Resource	doi:10.17867/10000118	https://doi.org/10.17867/10000118	Image analysis for single-molecule RNA-FISH	Exp1_rep1_30min_im1.companion.ome	Image Data Resource	doi:10.17867/10000118	https://doi.org/10.17867/10000118	RNA-FISH data analysis	doi:10.17867/10000118	doi:10.17867/10000118	https://doi.org/10.17867/10000118	im1
Exp1_rep1_35min	Image acquisition for single molecule RNA FISH imaging	Eclipse Ti	Nikon	Exp1_rep1_35min_im1	Exp1_rep1_35min_im1.tif	Image Data Resource	doi:10.17867/10000118	https://doi.org/10.17867/10000118	Image analysis for single-molecule RNA-FISH	Exp1_rep1_35min_im1.companion.ome	Image Data Resource	doi:10.17867/10000118	https://doi.org/10.17867/10000118	RNA-FISH data analysis	doi:10.17867/10000118	doi:10.17867/10000118	https://doi.org/10.17867/10000118	im1
Exp1_rep1_40min	Image acquisition for single molecule RNA FISH imaging	Eclipse Ti	Nikon	Exp1_rep1_40min_im1	Exp1_rep1_40min_im1.tif	Image Data Resource	doi:10.17867/10000118	https://doi.org/10.17867/10000118	Image analysis for single-molecule RNA-FISH	Exp1_rep1_40min_im1.companion.ome	Image Data Resource	doi:10.17867/10000118	https://doi.org/10.17867/10000118	RNA-FISH data analysis	doi:10.17867/10000118	doi:10.17867/10000118	https://doi.org/10.17867/10000118	im1
Exp1_rep1_45min	Image acquisition for single molecule RNA FISH imaging	Eclipse Ti	Nikon	Exp1_rep1_45min_im1	Exp1_rep1_45min_im1.tif	Image Data Resource	doi:10.17867/10000118	https://doi.org/10.17867/10000118	Image analysis for single-molecule RNA-FISH	Exp1_rep1_45min_im1.companion.ome	Image Data Resource	doi:10.17867/10000118	https://doi.org/10.17867/10000118	RNA-FISH data analysis	doi:10.17867/10000118	doi:10.17867/10000118	https://doi.org/10.17867/10000118	im1
Exp1_rep1_50min	Image acquisition for single molecule RNA FISH imaging	Eclipse Ti	Nikon	Exp1_rep1_50min_im1	Exp1_rep1_50min_im1.tif	Image Data Resource	doi:10.17867/10000118	https://doi.org/10.17867/10000118	Image analysis for single-molecule RNA-FISH	Exp1_rep1_50min_im1.companion.ome	Image Data Resource	doi:10.17867/10000118	https://doi.org/10.17867/10000118	RNA-FISH data analysis	doi:10.17867/10000118	doi:10.17867/10000118	https://doi.org/10.17867/10000118	im1
Exp1_rep1_55min	Image acquisition for single molecule RNA FISH imaging	Eclipse Ti	Nikon	Exp1_rep1_55min_im1	Exp1_rep1_55min_im1.tif	Image Data Resource	doi:10.17867/10000118	https://doi.org/10.17867/10000118	Image analysis for single-molecule RNA-FISH	Exp1_rep1_55min_im1.companion.ome	Image Data Resource	doi:10.17867/10000118	https://doi.org/10.17867/10000118	RNA-FISH data analysis	doi:10.17867/10000118	doi:10.17867/10000118	https://doi.org/10.17867/10000118	im1
Exp1_rep1_0min	Image acquisition for single molecule RNA FISH imaging	Eclipse Ti	Nikon	Exp1_rep1_0min_im2	Exp1_rep1_0min_im2.tif	Image Data Resource	doi:10.17867/10000118	https://doi.org/10.17867/10000118	Image analysis for single-molecule RNA-FISH	Exp1_rep1_0min_im2.companion.ome	Image Data Resource	doi:10.17867/10000118	https://doi.org/10.17867/10000118	RNA-FISH data analysis	doi:10.17867/10000118	doi:10.17867/10000118	https://doi.org/10.17867/10000118	im2
Exp1_rep1_1min	Image acquisition for single molecule RNA FISH imaging	Eclipse Ti	Nikon	Exp1_rep1_1min_im2	Exp1_rep1_1min_im2.tif	Image Data Resource	doi:10.17867/10000118	https://doi.org/10.17867/10000118	Image analysis for single-molecule RNA-FISH	Exp1_rep1_1min_im2.companion.ome	Image Data Resource	doi:10.17867/10000118	https://doi.org/10.17867/10000118	RNA-FISH data analysis	doi:10.17867/10000118	doi:10.17867/10000118	https://doi.org/10.17867/10000118	im2
Exp1_rep1_2min	Image acquisition for single molecule RNA FISH imaging	Eclipse Ti	Nikon	Exp1_rep1_2min_im2	Exp1_rep1_2min_im2.tif	Image Data Resource	doi:10.17867/10000118	https://doi.org/10.17867/10000118	Image analysis for single-molecule RNA-FISH	Exp1_rep1_2min_im2.companion.ome	Image Data Resource	doi:10.17867/10000118	https://doi.org/10.17867/10000118	RNA-FISH data analysis	doi:10.17867/10000118	doi:10.17867/10000118	https://doi.org/10.17867/10000118	im2
Exp1_rep1_4min	Image acquisition for single molecule RNA FISH imaging	Eclipse Ti	Nikon	Exp1_rep1_4min_im2	Exp1_rep1_4min_im2.tif	Image Data Resource	doi:10.17867/10000118	https://doi.org/10.17867/10000118	Image analysis for single-molecule RNA-FISH	Exp1_rep1_4min_im2.companion.ome	Image Data Resource	doi:10.17867/10000118	https://doi.org/10.17867/10000118	RNA-FISH data analysis	doi:10.17867/10000118	doi:10.17867/10000118	https://doi.org/10.17867/10000118	im2
Exp1_rep1_6min	Image acquisition for single molecule RNA FISH imaging	Eclipse Ti	Nikon	Exp1_rep1_6min_im2	Exp1_rep1_6min_im2.tif	Image Data Resource	doi:10.17867/10000118	https://doi.org/10.17867/10000118	Image analysis for single-molecule RNA-FISH	Exp1_rep1_6min_im2.companion.ome	Image Data Resource	doi:10.17867/10000118	https://doi.org/10.17867/10000118	RNA-FISH data analysis	doi:10.17867/10000118	doi:10.17867/10000118	https://doi.org/10.17867/10000118	im2
Exp1_rep1_8min	Image acquisition for single molecule RNA FISH imaging	Eclipse Ti	Nikon	Exp1_rep1_8min_im2	Exp1_rep1_8min_im2.tif	Image Data Resource	doi:10.17867/10000118	https://doi.org/10.17867/10000118	Image analysis for single-molecule RNA-FISH	Exp1_rep1_8min_im2.companion.ome	Image Data Resource	doi:10.17867/10000118	https://doi.org/10.17867/10000118	RNA-FISH data analysis	doi:10.17867/10000118	doi:10.17867/10000118	https://doi.org/10.17867/10000118	im2
Exp1_rep1_10min	Image acquisition for single molecule RNA FISH imaging	Eclipse Ti	Nikon	Exp1_rep1_10min_im2	Exp1_rep1_10min_im2.tif	Image Data Resource	doi:10.17867/10000118	https://doi.org/10.17867/10000118	Image analysis for single-molecule RNA-FISH	Exp1_rep1_10min_im2.companion.ome	Image Data Resource	doi:10.17867/10000118	https://doi.org/10.17867/10000118	RNA-FISH data analysis	doi:10.17867/10000118	doi:10.17867/10000118	https://doi.org/10.17867/10000118	im2
Exp1_rep1_15min	Image acquisition for single molecule RNA FISH imaging	Eclipse Ti	Nikon	Exp1_rep1_15min_im2	Exp1_rep1_15min_im2.tif	Image Data Resource	doi:10.17867/10000118	https://doi.org/10.17867/10000118	Image analysis for single-molecule RNA-FISH	Exp1_rep1_15min_im2.companion.ome	Image Data Resource	doi:10.17867/10000118	https://doi.org/10.17867/10000118	RNA-FISH data analysis	doi:10.17867/10000118	doi:10.17867/10000118	https://doi.org/10.17867/10000118	im2
Exp1_rep1_20min	Image acquisition for single molecule RNA FISH imaging	Eclipse Ti	Nikon	Exp1_rep1_20min_im2	Exp1_rep1_20min_im2.tif	Image Data Resource	doi:10.17867/10000118	https://doi.org/10.17867/10000118	Image analysis for single-molecule RNA-FISH	Exp1_rep1_20min_im2.companion.ome	Image Data Resource	doi:10.17867/10000118	https://doi.org/10.17867/10000118	RNA-FISH data analysis	doi:10.17867/10000118	doi:10.17867/10000118	https://doi.org/10.17867/10000118	im2
Exp1_rep1_25min	Image acquisition for single molecule RNA FISH imaging	Eclipse Ti	Nikon	Exp1_rep1_25min_im2	Exp1_rep1_25min_im2.tif	Image Data Resource	doi:10.17867/10000118	https://doi.org/10.17867/10000118	Image analysis for single-molecule RNA-FISH	Exp1_rep1_25min_im2.companion.ome	Image Data Resource	doi:10.17867/10000118	https://doi.org/10.17867/10000118	RNA-FISH data analysis	doi:10.17867/10000118	doi:10.17867/10000118	https://doi.org/10.17867/10000118	im2
Exp1_rep1_30min	Image acquisition for single molecule RNA FISH imaging	Eclipse Ti	Nikon	Exp1_rep1_30min_im2	Exp1_rep1_30min_im2.tif	Image Data Resource	doi:10.17867/10000118	https://doi.org/10.17867/10000118	Image analysis for single-molecule RNA-FISH	Exp1_rep1_30min_im2.companion.ome	Image Data Resource	doi:10.17867/10000118	https://doi.org/10.17867/10000118	RNA-FISH data analysis	doi:10.17867/10000118	doi:10.17867/10000118	https://doi.org/10.17867/10000118	im2
Exp1_rep1_35min	Image acquisition for single molecule RNA FISH imaging	Eclipse Ti	Nikon	Exp1_rep1_35min_im2	Exp1_rep1_35min_im2.tif	Image Data Resource	doi:10.17867/10000118	https://doi.org/10.17867/10000118	Image analysis for single-molecule RNA-FISH	Exp1_rep1_35min_im2.companion.ome	Image Data Resource	doi:10.17867/10000118	https://doi.org/10.17867/10000118	RNA-FISH data analysis	doi:10.17867/10000118	doi:10.17867/10000118	https://doi.org/10.17867/10000118	im2
Exp1_rep1_40min	Image acquisition for single molecule RNA FISH imaging	Eclipse Ti	Nikon	Exp1_rep1_40min_im2	Exp1_rep1_40min_im2.tif	Image Data Resource	doi:10.17867/10000118	https://doi.org/10.17867/10000118	Image analysis for single-molecule RNA-FISH	Exp1_rep1_40min_im2.companion.ome	Image Data Resource	doi:10.17867/10000118	https://doi.org/10.17867/10000118	RNA-FISH data analysis	doi:10.17867/10000118	doi:10.17867/10000118	https://doi.org/10.17867/10000118	im2
Exp1_rep1_45min	Image acquisition for single molecule RNA FISH imaging	Eclipse Ti	Nikon	Exp1_rep1_45min_im2	Exp1_rep1_45min_im2.tif	Image Data Resource	doi:10.17867/10000118	https://doi.org/10.17867/10000118	Image analysis for single-molecule RNA-FISH	Exp1_rep1_45min_im2.companion.ome	Image Data Resource	doi:10.17867/10000118	https://doi.org/10.17867/10000118	RNA-FISH data analysis	doi:10.17867/10000118	doi:10.17867/10000118	https://doi.org/10.17867/10000118	im2
Exp1_rep1_50min	Image acquisition for single molecule RNA FISH imaging	Eclipse Ti	Nikon	Exp1_rep1_50min_im2	Exp1_rep1_50min_im2.tif	Image Data Resource	doi:10.17867/10000118	https://doi.org/10.17867/10000118	Image analysis for single-molecule RNA-FISH	Exp1_rep1_50min_im2.companion.ome	Image Data Resource	doi:10.17867/10000118	https://doi.org/10.17867/10000118	RNA-FISH data analysis	doi:10.17867/10000118	doi:10.17867/10000118	https://doi.org/10.17867/10000118	im2
Exp1_rep1_55min	Image acquisition for single molecule RNA FISH imaging	Eclipse Ti	Nikon	Exp1_rep1_55min_im2	Exp1_rep1_55min_im2.tif	Image Data Resource	doi:10.17867/10000118	https://doi.org/10.17867/10000118	Image analysis for single-molecule RNA-FISH	Exp1_rep1_55min_im2.companion.ome	Image Data Resource	doi:10.17867/10000118	https://doi.org/10.17867/10000118	RNA-FISH data analysis	doi:10.17867/10000118	doi:10.17867/10000118	https://doi.org/10.17867/10000118	im2
Exp1_rep1_0min	Image acquisition for single molecule RNA FISH imaging	Eclipse Ti	Nikon	Exp1_rep1_0min_im3	Exp1_rep1_0min_im3.tif	Image Data Resource	doi:10.17867/10000118	https://doi.org/10.17867/10000118	Image analysis for single-molecule RNA-FISH	Exp1_rep1_0min_im3.companion.ome	Image Data Resource	doi:10.17867/10000118	https://doi.org/10.17867/10000118	RNA-FISH data analysis	doi:10.17867/10000118	doi:10.17867/10000118	https://doi.org/10.17867/10000118	im3
Exp1_rep1_1min	Image acquisition for single molecule RNA FISH imaging	Eclipse Ti	Nikon	Exp1_rep1_1min_im3	Exp1_rep1_1min_im3.tif	Image Data Resource	doi:10.17867/10000118	https://doi.org/10.17867/10000118	Image analysis for single-molecule RNA-FISH	Exp1_rep1_1min_im3.companion.ome	Image Data Resource	doi:10.17867/10000118	https://doi.org/10.17867/10000118	RNA-FISH data analysis	doi:10.17867/10000118	doi:10.17867/10000118	https://doi.org/10.17867/10000118	im3
Exp1_rep1_2min	Image acquisition for single molecule RNA FISH imaging	Eclipse Ti	Nikon	Exp1_rep1_2min_im3	Exp1_rep1_2min_im3.tif	Image Data Resource	doi:10.17867/10000118	https://doi.org/10.17867/10000118	Image analysis for single-molecule RNA-FISH	Exp1_rep1_2min_im3.companion.ome	Image Data Resource	doi:10.17867/10000118	https://doi.org/10.17867/10000118	RNA-FISH data analysis	doi:10.17867/10000118	doi:10.17867/10000118	https://doi.org/10.17867/10000118	im3
Exp1_rep1_4min	Image acquisition for single molecule RNA FISH imaging	Eclipse Ti	Nikon	Exp1_rep1_4min_im3	Exp1_rep1_4min_im3.tif	Image Data Resource	doi:10.17867/10000118	https://doi.org/10.17867/10000118	Image analysis for single-molecule RNA-FISH	Exp1_rep1_4min_im3.companion.ome	Image Data Resource	doi:10.17867/10000118	https://doi.org/10.17867/10000118	RNA-FISH data analysis	doi:10.17867/10000118	doi:10.17867/10000118	https://doi.org/10.17867/10000118	im3
Exp1_rep1_6min	Image acquisition for single molecule RNA FISH imaging	Eclipse Ti	Nikon	Exp1_rep1_6min_im3	Exp1_rep1_6min_im3.tif	Image Data Resource	doi:10.17867/10000118	https://doi.org/10.17867/10000118	Image analysis for single-molecule RNA-FISH	Exp1_rep1_6min_im3.companion.ome	Image Data Resource	doi:10.17867/10000118	https://doi.org/10.17867/10000118	RNA-FISH data analysis	doi:10.17867/10000118	doi:10.17867/10000118	https://doi.org/10.17867/10000118	im3
Exp1_rep1_8min	Image acquisition for single molecule RNA FISH imaging	Eclipse Ti	Nikon	Exp1_rep1_8min_im3	Exp1_rep1_8min_im3.tif	Image Data Resource	doi:10.17867/10000118	https://doi.org/10.17867/10000118	Image analysis for single-molecule RNA-FISH	Exp1_rep1_8min_im3.companion.ome	Image Data Resource	doi:10.17867/10000118	https://doi.org/10.17867/10000118	RNA-FISH data analysis	doi:10.17867/10000118	doi:10.17867/10000118	https://doi.org/10.17867/10000118	im3
Exp1_rep1_10min	Image acquisition for single molecule RNA FISH imaging	Eclipse Ti	Nikon	Exp1_rep1_10min_im3	Exp1_rep1_10min_im3.tif	Image Data Resource	doi:10.17867/10000118	https://doi.org/10.17867/10000118	Image analysis for single-molecule RNA-FISH	Exp1_rep1_10min_im3.companion.ome	Image Data Resource	doi:10.17867/10000118	https://doi.org/10.17867/10000118	RNA-FISH data analysis	doi:10.17867/10000118	doi:10.17867/10000118	https://doi.org/10.17867/10000118	im3
Exp1_rep1_15min	Image acquisition for single molecule RNA FISH imaging	Eclipse Ti	Nikon	Exp1_rep1_15min_im3	Exp1_rep1_15min_im3.tif	Image Data Resource	doi:10.17867/10000118	https://doi.org/10.17867/10000118	Image analysis for single-molecule RNA-FISH	Exp1_rep1_15min_im3.companion.ome	Image Data Resource	doi:10.17867/10000118	https://doi.org/10.17867/10000118	RNA-FISH data analysis	doi:10.17867/10000118	doi:10.17867/10000118	https://doi.org/10.17867/10000118	im3
Exp1_rep1_20min	Image acquisition for single molecule RNA FISH imaging	Eclipse Ti	Nikon	Exp1_rep1_20min_im3	Exp1_rep1_20min_im3.tif	Image Data Resource	doi:10.17867/10000118	https://doi.org/10.17867/10000118	Image analysis for single-molecule RNA-FISH	Exp1_rep1_20min_im3.companion.ome	Image Data Resource	doi:10.17867/10000118	https://doi.org/10.17867/10000118	RNA-FISH data analysis	doi:10.17867/10000118	doi:10.17867/10000118	https://doi.org/10.17867/10000118	im3
Exp1_rep1_25min	Image acquisition for single molecule RNA FISH imaging	Eclipse Ti	Nikon	Exp1_rep1_25min_im3	Exp1_rep1_25min_im3.tif	Image Data Resource	doi:10.17867/10000118	https://doi.org/10.17867/10000118	Image analysis for single-molecule RNA-FISH	Exp1_rep1_25min_im3.companion.ome	Image Data Resource	doi:10.17867/10000118	https://doi.org/10.17867/10000118	RNA-FISH data analysis	doi:10.17867/10000118	doi:10.17867/10000118	https://doi.org/10.17867/10000118	im3
Exp1_rep1_30min	Image acquisition for single molecule RNA FISH imaging	Eclipse Ti	Nikon	Exp1_rep1_30min_im3	Exp1_rep1_30min_im3.tif	Image Data Resource	doi:10.17867/10000118	https://doi.org/10.17867/10000118	Image analysis for single-molecule RNA-FISH	Exp1_rep1_30min_im3.companion.ome	Image Data Resource	doi:10.17867/10000118	https://doi.org/10.17867/10000118	RNA-FISH data analysis	doi:10.17867/10000118	doi:10.17867/10000118	https://doi.org/10.17867/10000118	im3
Exp1_rep1_35min	Image acquisition for single molecule RNA FISH imaging	Eclipse Ti	Nikon	Exp1_rep1_35min_im3	Exp1_rep1_35min_im3.tif	Image Data Resource	doi:10.17867/10000118	https://doi.org/10.17867/10000118	Image analysis for single-molecule RNA-FISH	Exp1_rep1_35min_im3.companion.ome	Image Data Resource	doi:10.17867/10000118	https://doi.org/10.17867/10000118	RNA-FISH data analysis	doi:10.17867/10000118	doi:10.17867/10000118	https://doi.org/10.17867/10000118	im3
Exp1_rep1_40min	Image acquisition for single molecule RNA FISH imaging	Eclipse Ti	Nikon	Exp1_rep1_40min_im3	Exp1_rep1_40min_im3.tif	Image Data Resource	doi:10.17867/10000118	https://doi.org/10.17867/10000118	Image analysis for single-molecule RNA-FISH	Exp1_rep1_40min_im3.companion.ome	Image Data Resource	doi:10.17867/10000118	https://doi.org/10.17867/10000118	RNA-FISH data analysis	doi:10.17867/10000118	doi:10.17867/10000118	https://doi.org/10.17867/10000118	im3
Exp1_rep1_45min	Image acquisition for single molecule RNA FISH imaging	Eclipse Ti	Nikon	Exp1_rep1_45min_im3	Exp1_rep1_45min_im3.tif	Image Data Resource	doi:10.17867/10000118	https://doi.org/10.17867/10000118	Image analysis for single-molecule RNA-FISH	Exp1_rep1_45min_im3.companion.ome	Image Data Resource	doi:10.17867/10000118	https://doi.org/10.17867/10000118	RNA-FISH data analysis	doi:10.17867/10000118	doi:10.17867/10000118	https://doi.org/10.17867/10000118	im3
Exp1_rep1_50min	Image acquisition for single molecule RNA FISH imaging	Eclipse Ti	Nikon	Exp1_rep1_50min_im3	Exp1_rep1_50min_im3.tif	Image Data Resource	doi:10.17867/10000118	https://doi.org/10.17867/10000118	Image analysis for single-molecule RNA-FISH	Exp1_rep1_50min_im3.companion.ome	Image Data Resource	doi:10.17867/10000118	https://doi.org/10.17867/10000118	RNA-FISH data analysis	doi:10.17867/10000118	doi:10.17867/10000118	https://doi.org/10.17867/10000118	im3
Exp1_rep1_55min	Image acquisition for single molecule RNA FISH imaging	Eclipse Ti	Nikon	Exp1_rep1_55min_im3	Exp1_rep1_55min_im3.tif	Image Data Resource	doi:10.17867/10000118	https://doi.org/10.17867/10000118	Image analysis for single-molecule RNA-FISH	Exp1_rep1_55min_im3.companion.ome	Image Data Resource	doi:10.17867/10000118	https://doi.org/10.17867/10000118	RNA-FISH data analysis	doi:10.17867/10000118	doi:10.17867/10000118	https://doi.org/10.17867/10000118	im3
Exp1_rep1_0min	Image acquisition for single molecule RNA FISH imaging	Eclipse Ti	Nikon	Exp1_rep1_0min_im4	Exp1_rep1_0min_im4.tif	Image Data Resource	doi:10.17867/10000118	https://doi.org/10.17867/10000118	Image analysis for single-molecule RNA-FISH	Exp1_rep1_0min_im4.companion.ome	Image Data Resource	doi:10.17867/10000118	https://doi.org/10.17867/10000118	RNA-FISH data analysis	doi:10.17867/10000118	doi:10.17867/10000118	https://doi.org/10.17867/10000118	im4
Exp1_rep1_1min	Image acquisition for single molecule RNA FISH imaging	Eclipse Ti	Nikon	Exp1_rep1_1min_im4	Exp1_rep1_1min_im4.tif	Image Data Resource	doi:10.17867/10000118	https://doi.org/10.17867/10000118	Image analysis for single-molecule RNA-FISH	Exp1_rep1_1min_im4.companion.ome	Image Data Resource	doi:10.17867/10000118	https://doi.org/10.17867/10000118	RNA-FISH data analysis	doi:10.17867/10000118	doi:10.17867/10000118	https://doi.org/10.17867/10000118	im4
Exp1_rep1_2min	Image acquisition for single molecule RNA FISH imaging	Eclipse Ti	Nikon	Exp1_rep1_2min_im4	Exp1_rep1_2min_im4.tif	Image Data Resource	doi:10.17867/10000118	https://doi.org/10.17867/10000118	Image analysis for single-molecule RNA-FISH	Exp1_rep1_2min_im4.companion.ome	Image Data Resource	doi:10.17867/10000118	https://doi.org/10.17867/10000118	RNA-FISH data analysis	doi:10.17867/10000118	doi:10.17867/10000118	https://doi.org/10.17867/10000118	im4
Exp1_rep1_4min	Image acquisition for single molecule RNA FISH imaging	Eclipse Ti	Nikon	Exp1_rep1_4min_im4	Exp1_rep1_4min_im4.tif	Image Data Resource	doi:10.17867/10000118	https://doi.org/10.17867/10000118	Image analysis for single-molecule RNA-FISH	Exp1_rep1_4min_im4.companion.ome	Image Data Resource	doi:10.17867/10000118	https://doi.org/10.17867/10000118	RNA-FISH data analysis	doi:10.17867/10000118	doi:10.17867/10000118	https://doi.org/10.17867/10000118	im4
Exp1_rep1_6min	Image acquisition for single molecule RNA FISH imaging	Eclipse Ti	Nikon	Exp1_rep1_6min_im4	Exp1_rep1_6min_im4.tif	Image Data Resource	doi:10.17867/10000118	https://doi.org/10.17867/10000118	Image analysis for single-molecule RNA-FISH	Exp1_rep1_6min_im4.companion.ome	Image Data Resource	doi:10.17867/10000118	https://doi.org/10.17867/10000118	RNA-FISH data analysis	doi:10.17867/10000118	doi:10.17867/10000118	https://doi.org/10.17867/10000118	im4
Exp1_rep1_8min	Image acquisition for single molecule RNA FISH imaging	Eclipse Ti	Nikon	Exp1_rep1_8min_im4	Exp1_rep1_8min_im4.tif	Image Data Resource	doi:10.17867/10000118	https://doi.org/10.17867/10000118	Image analysis for single-molecule RNA-FISH	Exp1_rep1_8min_im4.companion.ome	Image Data Resource	doi:10.17867/10000118	https://doi.org/10.17867/10000118	RNA-FISH data analysis	doi:10.17867/10000118	doi:10.17867/10000118	https://doi.org/10.17867/10000118	im4
Exp1_rep1_10min	Image acquisition for single molecule RNA FISH imaging	Eclipse Ti	Nikon	Exp1_rep1_10min_im4	Exp1_rep1_10min_im4.tif	Image Data Resource	doi:10.17867/10000118	https://doi.org/10.17867/10000118	Image analysis for single-molecule RNA-FISH	Exp1_rep1_10min_im4.companion.ome	Image Data Resource	doi:10.17867/10000118	https://doi.org/10.17867/10000118	RNA-FISH data analysis	doi:10.17867/10000118	doi:10.17867/10000118	https://doi.org/10.17867/10000118	im4
Exp1_rep1_15min	Image acquisition for single molecule RNA FISH imaging	Eclipse Ti	Nikon	Exp1_rep1_15min_im4	Exp1_rep1_15min_im4.tif	Image Data Resource	doi:10.17867/10000118	https://doi.org/10.17867/10000118	Image analysis for single-molecule RNA-FISH	Exp1_rep1_15min_im4.companion.ome	Image Data Resource	doi:10.17867/10000118	https://doi.org/10.17867/10000118	RNA-FISH data analysis	doi:10.17867/10000118	doi:10.17867/10000118	https://doi.org/10.17867/10000118	im4
Exp1_rep1_20min	Image acquisition for single molecule RNA FISH imaging	Eclipse Ti	Nikon	Exp1_rep1_20min_im4	Exp1_rep1_20min_im4.tif	Image Data Resource	doi:10.17867/10000118	https://doi.org/10.17867/10000118	Image analysis for single-molecule RNA-FISH	Exp1_rep1_20min_im4.companion.ome	Image Data Resource	doi:10.17867/10000118	https://doi.org/10.17867/10000118	RNA-FISH data analysis	doi:10.17867/10000118	doi:10.17867/10000118	https://doi.org/10.17867/10000118	im4
Exp1_rep1_25min	Image acquisition for single molecule RNA FISH imaging	Eclipse Ti	Nikon	Exp1_rep1_25min_im4	Exp1_rep1_25min_im4.tif	Image Data Resource	doi:10.17867/10000118	https://doi.org/10.17867/10000118	Image analysis for single-molecule RNA-FISH	Exp1_rep1_25min_im4.companion.ome	Image Data Resource	doi:10.17867/10000118	https://doi.org/10.17867/10000118	RNA-FISH data analysis	doi:10.17867/10000118	doi:10.17867/10000118	https://doi.org/10.17867/10000118	im4
Exp1_rep1_30min	Image acquisition for single molecule RNA FISH imaging	Eclipse Ti	Nikon	Exp1_rep1_30min_im4	Exp1_rep1_30min_im4.tif	Image Data Resource	doi:10.17867/10000118	https://doi.org/10.17867/10000118	Image analysis for single-molecule RNA-FISH	Exp1_rep1_30min_im4.companion.ome	Image Data Resource	doi:10.17867/10000118	https://doi.org/10.17867/10000118	RNA-FISH data analysis	doi:10.17867/10000118	doi:10.17867/10000118	https://doi.org/10.17867/10000118	im4
Exp1_rep1_35min	Image acquisition for single molecule RNA FISH imaging	Eclipse Ti	Nikon	Exp1_rep1_35min_im4	Exp1_rep1_35min_im4.tif	Image Data Resource	doi:10.17867/10000118	https://doi.org/10.17867/10000118	Image analysis for single-molecule RNA-FISH	Exp1_rep1_35min_im4.companion.ome	Image Data Resource	doi:10.17867/10000118	https://doi.org/10.17867/10000118	RNA-FISH data analysis	doi:10.17867/10000118	doi:10.17867/10000118	https://doi.org/10.17867/10000118	im4
Exp1_rep1_40min	Image acquisition for single molecule RNA FISH imaging	Eclipse Ti	Nikon	Exp1_rep1_40min_im4	Exp1_rep1_40min_im4.tif	Image Data Resource	doi:10.17867/10000118	https://doi.org/10.17867/10000118	Image analysis for single-molecule RNA-FISH	Exp1_rep1_40min_im4.companion.ome	Image Data Resource	doi:10.17867/10000118	https://doi.org/10.17867/10000118	RNA-FISH data analysis	doi:10.17867/10000118	doi:10.17867/10000118	https://doi.org/10.17867/10000118	im4
Exp1_rep1_45min	Image acquisition for single molecule RNA FISH imaging	Eclipse Ti	Nikon	Exp1_rep1_45min_im4	Exp1_rep1_45min_im4.tif	Image Data Resource	doi:10.17867/10000118	https://doi.org/10.17867/10000118	Image analysis for single-molecule RNA-FISH	Exp1_rep1_45min_im4.companion.ome	Image Data Resource	doi:10.17867/10000118	https://doi.org/10.17867/10000118	RNA-FISH data analysis	doi:10.17867/10000118	doi:10.17867/10000118	https://doi.org/10.17867/10000118	im4
Exp1_rep1_55min	Image acquisition for single molecule RNA FISH imaging	Eclipse Ti	Nikon	Exp1_rep1_55min_im4	Exp1_rep1_55min_im4.tif	Image Data Resource	doi:10.17867/10000118	https://doi.org/10.17867/10000118	Image analysis for single-molecule RNA-FISH	Exp1_rep1_55min_im4.companion.ome	Image Data Resource	doi:10.17867/10000118	https://doi.org/10.17867/10000118	RNA-FISH data analysis	doi:10.17867/10000118	doi:10.17867/10000118	https://doi.org/10.17867/10000118	im4
Exp1_rep2_0min	Image acquisition for single molecule RNA FISH imaging	Eclipse Ti	Nikon	Exp1_rep2_0min_im1	Exp1_rep2_0min_im1.tif	Image Data Resource	doi:10.17867/10000118	https://doi.org/10.17867/10000118	Image analysis for single-molecule RNA-FISH	Exp1_rep2_0min_im1.companion.ome	Image Data Resource	doi:10.17867/10000118	https://doi.org/10.17867/10000118	RNA-FISH data analysis	doi:10.17867/10000118	doi:10.17867/10000118	https://doi.org/10.17867/10000118	im1
Exp1_rep2_1min	Image acquisition for single molecule RNA FISH imaging	Eclipse Ti	Nikon	Exp1_rep2_1min_im1	Exp1_rep2_1min_im1.tif	Image Data Resource	doi:10.17867/10000118	https://doi.org/10.17867/10000118	Image analysis for single-molecule RNA-FISH	Exp1_rep2_1min_im1.companion.ome	Image Data Resource	doi:10.17867/10000118	https://doi.org/10.17867/10000118	RNA-FISH data analysis	doi:10.17867/10000118	doi:10.17867/10000118	https://doi.org/10.17867/10000118	im1
Exp1_rep2_2min	Image acquisition for single molecule RNA FISH imaging	Eclipse Ti	Nikon	Exp1_rep2_2min_im1	Exp1_rep2_2min_im1.tif	Image Data Resource	doi:10.17867/10000118	https://doi.org/10.17867/10000118	Image analysis for single-molecule RNA-FISH	Exp1_rep2_2min_im1.companion.ome	Image Data Resource	doi:10.17867/10000118	https://doi.org/10.17867/10000118	RNA-FISH data analysis	doi:10.17867/10000118	doi:10.17867/10000118	https://doi.org/10.17867/10000118	im1
Exp1_rep2_4min	Image acquisition for single molecule RNA FISH imaging	Eclipse Ti	Nikon	Exp1_rep2_4min_im1	Exp1_rep2_4min_im1.tif	Image Data Resource	doi:10.17867/10000118	https://doi.org/10.17867/10000118	Image analysis for single-molecule RNA-FISH	Exp1_rep2_4min_im1.companion.ome	Image Data Resource	doi:10.17867/10000118	https://doi.org/10.17867/10000118	RNA-FISH data analysis	doi:10.17867/10000118	doi:10.17867/10000118	https://doi.org/10.17867/10000118	im1
Exp1_rep2_6min	Image acquisition for single molecule RNA FISH imaging	Eclipse Ti	Nikon	Exp1_rep2_6min_im1	Exp1_rep2_6min_im1.tif	Image Data Resource	doi:10.17867/10000118	https://doi.org/10.17867/10000118	Image analysis for single-molecule RNA-FISH	Exp1_rep2_6min_im1.companion.ome	Image Data Resource	doi:10.17867/10000118	https://doi.org/10.17867/10000118	RNA-FISH data analysis	doi:10.17867/10000118	doi:10.17867/10000118	https://doi.org/10.17867/10000118	im1
Exp1_rep2_8min	Image acquisition for single molecule RNA FISH imaging	Eclipse Ti	Nikon	Exp1_rep2_8min_im1	Exp1_rep2_8min_im1.tif	Image Data Resource	doi:10.17867/10000118	https://doi.org/10.17867/10000118	Image analysis for single-molecule RNA-FISH	Exp1_rep2_8min_im1.companion.ome	Image Data Resource	doi:10.17867/10000118	https://doi.org/10.17867/10000118	RNA-FISH data analysis	doi:10.17867/10000118	doi:10.17867/10000118	https://doi.org/10.17867/10000118	im1
Exp1_rep2_10min	Image acquisition for single molecule RNA FISH imaging	Eclipse Ti	Nikon	Exp1_rep2_10min_im1	Exp1_rep2_10min_im1.tif	Image Data Resource	doi:10.17867/10000118	https://doi.org/10.17867/10000118	Image analysis for single-molecule RNA-FISH	Exp1_rep2_10min_im1.companion.ome	Image Data Resource	doi:10.17867/10000118	https://doi.org/10.17867/10000118	RNA-FISH data analysis	doi:10.17867/10000118	doi:10.17867/10000118	https://doi.org/10.17867/10000118	im1
Exp1_rep2_15min	Image acquisition for single molecule RNA FISH imaging	Eclipse Ti	Nikon	Exp1_rep2_15min_im1	Exp1_rep2_15min_im1.tif	Image Data Resource	doi:10.17867/10000118	https://doi.org/10.17867/10000118	Image analysis for single-molecule RNA-FISH	Exp1_rep2_15min_im1.companion.ome	Image Data Resource	doi:10.17867/10000118	https://doi.org/10.17867/10000118	RNA-FISH data analysis	doi:10.17867/10000118	doi:10.17867/10000118	https://doi.org/10.17867/10000118	im1
Exp1_rep2_20min	Image acquisition for single molecule RNA FISH imaging	Eclipse Ti	Nikon	Exp1_rep2_20min_im1	Exp1_rep2_20min_im1.tif	Image Data Resource	doi:10.17867/10000118	https://doi.org/10.17867/10000118	Image analysis for single-molecule RNA-FISH	Exp1_rep2_20min_im1.companion.ome	Image Data Resource	doi:10.17867/10000118	https://doi.org/10.17867/10000118	RNA-FISH data analysis	doi:10.17867/10000118	doi:10.17867/10000118	https://doi.org/10.17867/10000118	im1
Exp1_rep2_25min	Image acquisition for single molecule RNA FISH imaging	Eclipse Ti	Nikon	Exp1_rep2_25min_im1	Exp1_rep2_25min_im1.tif	Image Data Resource	doi:10.17867/10000118	https://doi.org/10.17867/10000118	Image analysis for single-molecule RNA-FISH	Exp1_rep2_25min_im1.companion.ome	Image Data Resource	doi:10.17867/10000118	https://doi.org/10.17867/10000118	RNA-FISH data analysis	doi:10.17867/10000118	doi:10.17867/10000118	https://doi.org/10.17867/10000118	im1
Exp1_rep2_30min	Image acquisition for single molecule RNA FISH imaging	Eclipse Ti	Nikon	Exp1_rep2_30min_im1	Exp1_rep2_30min_im1.tif	Image Data Resource	doi:10.17867/10000118	https://doi.org/10.17867/10000118	Image analysis for single-molecule RNA-FISH	Exp1_rep2_30min_im1.companion.ome	Image Data Resource	doi:10.17867/10000118	https://doi.org/10.17867/10000118	RNA-FISH data analysis	doi:10.17867/10000118	doi:10.17867/10000118	https://doi.org/10.17867/10000118	im1
Exp1_rep2_35min	Image acquisition for single molecule RNA FISH imaging	Eclipse Ti	Nikon	Exp1_rep2_35min_im1	Exp1_rep2_35min_im1.tif	Image Data Resource	doi:10.17867/10000118	https://doi.org/10.17867/10000118	Image analysis for single-molecule RNA-FISH	Exp1_rep2_35min_im1.companion.ome	Image Data Resource	doi:10.17867/10000118	https://doi.org/10.17867/10000118	RNA-FISH data analysis	doi:10.17867/10000118	doi:10.17867/10000118	https://doi.org/10.17867/10000118	im1
Exp1_rep2_40min	Image acquisition for single molecule RNA FISH imaging	Eclipse Ti	Nikon	Exp1_rep2_40min_im1	Exp1_rep2_40min_im1.tif	Image Data Resource	doi:10.17867/10000118	https://doi.org/10.17867/10000118	Image analysis for single-molecule RNA-FISH	Exp1_rep2_40min_im1.companion.ome	Image Data Resource	doi:10.17867/10000118	https://doi.org/10.17867/10000118	RNA-FISH data analysis	doi:10.17867/10000118	doi:10.17867/10000118	https://doi.org/10.17867/10000118	im1
Exp1_rep2_45min	Image acquisition for single molecule RNA FISH imaging	Eclipse Ti	Nikon	Exp1_rep2_45min_im1	Exp1_rep2_45min_im1.tif	Image Data Resource	doi:10.17867/10000118	https://doi.org/10.17867/10000118	Image analysis for single-molecule RNA-FISH	Exp1_rep2_45min_im1.companion.ome	Image Data Resource	doi:10.17867/10000118	https://doi.org/10.17867/10000118	RNA-FISH data analysis	doi:10.17867/10000118	doi:10.17867/10000118	https://doi.org/10.17867/10000118	im1
Exp1_rep2_50min	Image acquisition for single molecule RNA FISH imaging	Eclipse Ti	Nikon	Exp1_rep2_50min_im1	Exp1_rep2_50min_im1.tif	Image Data Resource	doi:10.17867/10000118	https://doi.org/10.17867/10000118	Image analysis for single-molecule RNA-FISH	Exp1_rep2_50min_im1.companion.ome	Image Data Resource	doi:10.17867/10000118	https://doi.org/10.17867/10000118	RNA-FISH data analysis	doi:10.17867/10000118	doi:10.17867/10000118	https://doi.org/10.17867/10000118	im1
Exp1_rep2_55min	Image acquisition for single molecule RNA FISH imaging	Eclipse Ti	Nikon	Exp1_rep2_55min_im1	Exp1_rep2_55min_im1.tif	Image Data Resource	doi:10.17867/10000118	https://doi.org/10.17867/10000118	Image analysis for single-molecule RNA-FISH	Exp1_rep2_55min_im1.companion.ome	Image Data Resource	doi:10.17867/10000118	https://doi.org/10.17867/10000118	RNA-FISH data analysis	doi:10.17867/10000118	doi:10.17867/10000118	https://doi.org/10.17867/10000118	im1
Exp1_rep2_0min	Image acquisition for single molecule RNA FISH imaging	Eclipse Ti	Nikon	Exp1_rep2_0min_im2	Exp1_rep2_0min_im2.tif	Image Data Resource	doi:10.17867/10000118	https://doi.org/10.17867/10000118	Image analysis for single-molecule RNA-FISH	Exp1_rep2_0min_im2.companion.ome	Image Data Resource	doi:10.17867/10000118	https://doi.org/10.17867/10000118	RNA-FISH data analysis	doi:10.17867/10000118	doi:10.17867/10000118	https://doi.org/10.17867/10000118	im2
Exp1_rep2_1min	Image acquisition for single molecule RNA FISH imaging	Eclipse Ti	Nikon	Exp1_rep2_1min_im2	Exp1_rep2_1min_im2.tif	Image Data Resource	doi:10.17867/10000118	https://doi.org/10.17867/10000118	Image analysis for single-molecule RNA-FISH	Exp1_rep2_1min_im2.companion.ome	Image Data Resource	doi:10.17867/10000118	https://doi.org/10.17867/10000118	RNA-FISH data analysis	doi:10.17867/10000118	doi:10.17867/10000118	https://doi.org/10.17867/10000118	im2
Exp1_rep2_2min	Image acquisition for single molecule RNA FISH imaging	Eclipse Ti	Nikon	Exp1_rep2_2min_im2	Exp1_rep2_2min_im2.tif	Image Data Resource	doi:10.17867/10000118	https://doi.org/10.17867/10000118	Image analysis for single-molecule RNA-FISH	Exp1_rep2_2min_im2.companion.ome	Image Data Resource	doi:10.17867/10000118	https://doi.org/10.17867/10000118	RNA-FISH data analysis	doi:10.17867/10000118	doi:10.17867/10000118	https://doi.org/10.17867/10000118	im2
Exp1_rep2_4min	Image acquisition for single molecule RNA FISH imaging	Eclipse Ti	Nikon	Exp1_rep2_4min_im2	Exp1_rep2_4min_im2.tif	Image Data Resource	doi:10.17867/10000118	https://doi.org/10.17867/10000118	Image analysis for single-molecule RNA-FISH	Exp1_rep2_4min_im2.companion.ome	Image Data Resource	doi:10.17867/10000118	https://doi.org/10.17867/10000118	RNA-FISH data analysis	doi:10.17867/10000118	doi:10.17867/10000118	https://doi.org/10.17867/10000118	im2
Exp1_rep2_6min	Image acquisition for single molecule RNA FISH imaging	Eclipse Ti	Nikon	Exp1_rep2_6min_im2	Exp1_rep2_6min_im2.tif	Image Data Resource	doi:10.17867/10000118	https://doi.org/10.17867/10000118	Image analysis for single-molecule RNA-FISH	Exp1_rep2_6min_im2.companion.ome	Image Data Resource	doi:10.17867/10000118	https://doi.org/10.17867/10000118	RNA-FISH data analysis	doi:10.17867/10000118	doi:10.17867/10000118	https://doi.org/10.17867/10000118	im2
Exp1_rep2_8min	Image acquisition for single molecule RNA FISH imaging	Eclipse Ti	Nikon	Exp1_rep2_8min_im2	Exp1_rep2_8min_im2.tif	Image Data Resource	doi:10.17867/10000118	https://doi.org/10.17867/10000118	Image analysis for single-molecule RNA-FISH	Exp1_rep2_8min_im2.companion.ome	Image Data Resource	doi:10.17867/10000118	https://doi.org/10.17867/10000118	RNA-FISH data analysis	doi:10.17867/10000118	doi:10.17867/10000118	https://doi.org/10.17867/10000118	im2
Exp1_rep2_10min	Image acquisition for single molecule RNA FISH imaging	Eclipse Ti	Nikon	Exp1_rep2_10min_im2	Exp1_rep2_10min_im2.tif	Image Data Resource	doi:10.17867/10000118	https://doi.org/10.17867/10000118	Image analysis for single-molecule RNA-FISH	Exp1_rep2_10min_im2.companion.ome	Image Data Resource	doi:10.17867/10000118	https://doi.org/10.17867/10000118	RNA-FISH data analysis	doi:10.17867/10000118	doi:10.17867/10000118	https://doi.org/10.17867/10000118	im2
Exp1_rep2_15min	Image acquisition for single molecule RNA FISH imaging	Eclipse Ti	Nikon	Exp1_rep2_15min_im2	Exp1_rep2_15min_im2.tif	Image Data Resource	doi:10.17867/10000118	https://doi.org/10.17867/10000118	Image analysis for single-molecule RNA-FISH	Exp1_rep2_15min_im2.companion.ome	Image Data Resource	doi:10.17867/10000118	https://doi.org/10.17867/10000118	RNA-FISH data analysis	doi:10.17867/10000118	doi:10.17867/10000118	https://doi.org/10.17867/10000118	im2
Exp1_rep2_20min	Image acquisition for single molecule RNA FISH imaging	Eclipse Ti	Nikon	Exp1_rep2_20min_im2	Exp1_rep2_20min_im2.tif	Image Data Resource	doi:10.17867/10000118	https://doi.org/10.17867/10000118	Image analysis for single-molecule RNA-FISH	Exp1_rep2_20min_im2.companion.ome	Image Data Resource	doi:10.17867/10000118	https://doi.org/10.17867/10000118	RNA-FISH data analysis	doi:10.17867/10000118	doi:10.17867/10000118	https://doi.org/10.17867/10000118	im2
Exp1_rep2_25min	Image acquisition for single molecule RNA FISH imaging	Eclipse Ti	Nikon	Exp1_rep2_25min_im2	Exp1_rep2_25min_im2.tif	Image Data Resource	doi:10.17867/10000118	https://doi.org/10.17867/10000118	Image analysis for single-molecule RNA-FISH	Exp1_rep2_25min_im2.companion.ome	Image Data Resource	doi:10.17867/10000118	https://doi.org/10.17867/10000118	RNA-FISH data analysis	doi:10.17867/10000118	doi:10.17867/10000118	https://doi.org/10.17867/10000118	im2
Exp1_rep2_30min	Image acquisition for single molecule RNA FISH imaging	Eclipse Ti	Nikon	Exp1_rep2_30min_im2	Exp1_rep2_30min_im2.tif	Image Data Resource	doi:10.17867/10000118	https://doi.org/10.17867/10000118	Image analysis for single-molecule RNA-FISH	Exp1_rep2_30min_im2.companion.ome	Image Data Resource	doi:10.17867/10000118	https://doi.org/10.17867/10000118	RNA-FISH data analysis	doi:10.17867/10000118	doi:10.17867/10000118	https://doi.org/10.17867/10000118	im2
Exp1_rep2_35min	Image acquisition for single molecule RNA FISH imaging	Eclipse Ti	Nikon	Exp1_rep2_35min_im2	Exp1_rep2_35min_im2.tif	Image Data Resource	doi:10.17867/10000118	https://doi.org/10.17867/10000118	Image analysis for single-molecule RNA-FISH	Exp1_rep2_35min_im2.companion.ome	Image Data Resource	doi:10.17867/10000118	https://doi.org/10.17867/10000118	RNA-FISH data analysis	doi:10.17867/10000118	doi:10.17867/10000118	https://doi.org/10.17867/10000118	im2
Exp1_rep2_40min	Image acquisition for single molecule RNA FISH imaging	Eclipse Ti	Nikon	Exp1_rep2_40min_im2	Exp1_rep2_40min_im2.tif	Image Data Resource	doi:10.17867/10000118	https://doi.org/10.17867/10000118	Image analysis for single-molecule RNA-FISH	Exp1_rep2_40min_im2.companion.ome	Image Data Resource	doi:10.17867/10000118	https://doi.org/10.17867/10000118	RNA-FISH data analysis	doi:10.17867/10000118	doi:10.17867/10000118	https://doi.org/10.17867/10000118	im2
Exp1_rep2_45min	Image acquisition for single molecule RNA FISH imaging	Eclipse Ti	Nikon	Exp1_rep2_45min_im2	Exp1_rep2_45min_im2.tif	Image Data Resource	doi:10.17867/10000118	https://doi.org/10.17867/10000118	Image analysis for single-molecule RNA-FISH	Exp1_rep2_45min_im2.companion.ome	Image Data Resource	doi:10.17867/10000118	https://doi.org/10.17867/10000118	RNA-FISH data analysis	doi:10.17867/10000118	doi:10.17867/10000118	https://doi.org/10.17867/10000118	im2
Exp1_rep2_50min	Image acquisition for single molecule RNA FISH imaging	Eclipse Ti	Nikon	Exp1_rep2_50min_im2	Exp1_rep2_50min_im2.tif	Image Data Resource	doi:10.17867/10000118	https://doi.org/10.17867/10000118	Image analysis for single-molecule RNA-FISH	Exp1_rep2_50min_im2.companion.ome	Image Data Resource	doi:10.17867/10000118	https://doi.org/10.17867/10000118	RNA-FISH data analysis	doi:10.17867/10000118	doi:10.17867/10000118	https://doi.org/10.17867/10000118	im2
Exp1_rep2_55min	Image acquisition for single molecule RNA FISH imaging	Eclipse Ti	Nikon	Exp1_rep2_55min_im2	Exp1_rep2_55min_im2.tif	Image Data Resource	doi:10.17867/10000118	https://doi.org/10.17867/10000118	Image analysis for single-molecule RNA-FISH	Exp1_rep2_55min_im2.companion.ome	Image Data Resource	doi:10.17867/10000118	https://doi.org/10.17867/10000118	RNA-FISH data analysis	doi:10.17867/10000118	doi:10.17867/10000118	https://doi.org/10.17867/10000118	im2
Exp1_rep2_0min	Image acquisition for single molecule RNA FISH imaging	Eclipse Ti	Nikon	Exp1_rep2_0min_im3	Exp1_rep2_0min_im3.tif	Image Data Resource	doi:10.17867/10000118	https://doi.org/10.17867/10000118	Image analysis for single-molecule RNA-FISH	Exp1_rep2_0min_im3.companion.ome	Image Data Resource	doi:10.17867/10000118	https://doi.org/10.17867/10000118	RNA-FISH data analysis	doi:10.17867/10000118	doi:10.17867/10000118	https://doi.org/10.17867/10000118	im3
Exp1_rep2_1min	Image acquisition for single molecule RNA FISH imaging	Eclipse Ti	Nikon	Exp1_rep2_1min_im3	Exp1_rep2_1min_im3.tif	Image Data Resource	doi:10.17867/10000118	https://doi.org/10.17867/10000118	Image analysis for single-molecule RNA-FISH	Exp1_rep2_1min_im3.companion.ome	Image Data Resource	doi:10.17867/10000118	https://doi.org/10.17867/10000118	RNA-FISH data analysis	doi:10.17867/10000118	doi:10.17867/10000118	https://doi.org/10.17867/10000118	im3
Exp1_rep2_2min	Image acquisition for single molecule RNA FISH imaging	Eclipse Ti	Nikon	Exp1_rep2_2min_im3	Exp1_rep2_2min_im3.tif	Image Data Resource	doi:10.17867/10000118	https://doi.org/10.17867/10000118	Image analysis for single-molecule RNA-FISH	Exp1_rep2_2min_im3.companion.ome	Image Data Resource	doi:10.17867/10000118	https://doi.org/10.17867/10000118	RNA-FISH data analysis	doi:10.17867/10000118	doi:10.17867/10000118	https://doi.org/10.17867/10000118	im3
Exp1_rep2_4min	Image acquisition for single molecule RNA FISH imaging	Eclipse Ti	Nikon	Exp1_rep2_4min_im3	Exp1_rep2_4min_im3.tif	Image Data Resource	doi:10.17867/10000118	https://doi.org/10.17867/10000118	Image analysis for single-molecule RNA-FISH	Exp1_rep2_4min_im3.companion.ome	Image Data Resource	doi:10.17867/10000118	https://doi.org/10.17867/10000118	RNA-FISH data analysis	doi:10.17867/10000118	doi:10.17867/10000118	https://doi.org/10.17867/10000118	im3
Exp1_rep2_6min	Image acquisition for single molecule RNA FISH imaging	Eclipse Ti	Nikon	Exp1_rep2_6min_im3	Exp1_rep2_6min_im3.tif	Image Data Resource	doi:10.17867/10000118	https://doi.org/10.17867/10000118	Image analysis for single-molecule RNA-FISH	Exp1_rep2_6min_im3.companion.ome	Image Data Resource	doi:10.17867/10000118	https://doi.org/10.17867/10000118	RNA-FISH data analysis	doi:10.17867/10000118	doi:10.17867/10000118	https://doi.org/10.17867/10000118	im3
Exp1_rep2_8min	Image acquisition for single molecule RNA FISH imaging	Eclipse Ti	Nikon	Exp1_rep2_8min_im3	Exp1_rep2_8min_im3.tif	Image Data Resource	doi:10.17867/10000118	https://doi.org/10.17867/10000118	Image analysis for single-molecule RNA-FISH	Exp1_rep2_8min_im3.companion.ome	Image Data Resource	doi:10.17867/10000118	https://doi.org/10.17867/10000118	RNA-FISH data analysis	doi:10.17867/10000118	doi:10.17867/10000118	https://doi.org/10.17867/10000118	im3
Exp1_rep2_10min	Image acquisition for single molecule RNA FISH imaging	Eclipse Ti	Nikon	Exp1_rep2_10min_im3	Exp1_rep2_10min_im3.tif	Image Data Resource	doi:10.17867/10000118	https://doi.org/10.17867/10000118	Image analysis for single-molecule RNA-FISH	Exp1_rep2_10min_im3.companion.ome	Image Data Resource	doi:10.17867/10000118	https://doi.org/10.17867/10000118	RNA-FISH data analysis	doi:10.17867/10000118	doi:10.17867/10000118	https://doi.org/10.17867/10000118	im3
Exp1_rep2_15min	Image acquisition for single molecule RNA FISH imaging	Eclipse Ti	Nikon	Exp1_rep2_15min_im3	Exp1_rep2_15min_im3.tif	Image Data Resource	doi:10.17867/10000118	https://doi.org/10.17867/10000118	Image analysis for single-molecule RNA-FISH	Exp1_rep2_15min_im3.companion.ome	Image Data Resource	doi:10.17867/10000118	https://doi.org/10.17867/10000118	RNA-FISH data analysis	doi:10.17867/10000118	doi:10.17867/10000118	https://doi.org/10.17867/10000118	im3
Exp1_rep2_20min	Image acquisition for single molecule RNA FISH imaging	Eclipse Ti	Nikon	Exp1_rep2_20min_im3	Exp1_rep2_20min_im3.tif	Image Data Resource	doi:10.17867/10000118	https://doi.org/10.17867/10000118	Image analysis for single-molecule RNA-FISH	Exp1_rep2_20min_im3.companion.ome	Image Data Resource	doi:10.17867/10000118	https://doi.org/10.17867/10000118	RNA-FISH data analysis	doi:10.17867/10000118	doi:10.17867/10000118	https://doi.org/10.17867/10000118	im3
Exp1_rep2_25min	Image acquisition for single molecule RNA FISH imaging	Eclipse Ti	Nikon	Exp1_rep2_25min_im3	Exp1_rep2_25min_im3.tif	Image Data Resource	doi:10.17867/10000118	https://doi.org/10.17867/10000118	Image analysis for single-molecule RNA-FISH	Exp1_rep2_25min_im3.companion.ome	Image Data Resource	doi:10.17867/10000118	https://doi.org/10.17867/10000118	RNA-FISH data analysis	doi:10.17867/10000118	doi:10.17867/10000118	https://doi.org/10.17867/10000118	im3
Exp1_rep2_30min	Image acquisition for single molecule RNA FISH imaging	Eclipse Ti	Nikon	Exp1_rep2_30min_im3	Exp1_rep2_30min_im3.tif	Image Data Resource	doi:10.17867/10000118	https://doi.org/10.17867/10000118	Image analysis for single-molecule RNA-FISH	Exp1_rep2_30min_im3.companion.ome	Image Data Resource	doi:10.17867/10000118	https://doi.org/10.17867/10000118	RNA-FISH data analysis	doi:10.17867/10000118	doi:10.17867/10000118	https://doi.org/10.17867/10000118	im3
Exp1_rep2_35min	Image acquisition for single molecule RNA FISH imaging	Eclipse Ti	Nikon	Exp1_rep2_35min_im3	Exp1_rep2_35min_im3.tif	Image Data Resource	doi:10.17867/10000118	https://doi.org/10.17867/10000118	Image analysis for single-molecule RNA-FISH	Exp1_rep2_35min_im3.companion.ome	Image Data Resource	doi:10.17867/10000118	https://doi.org/10.17867/10000118	RNA-FISH data analysis	doi:10.17867/10000118	doi:10.17867/10000118	https://doi.org/10.17867/10000118	im3
Exp1_rep2_40min	Image acquisition for single molecule RNA FISH imaging	Eclipse Ti	Nikon	Exp1_rep2_40min_im3	Exp1_rep2_40min_im3.tif	Image Data Resource	doi:10.17867/10000118	https://doi.org/10.17867/10000118	Image analysis for single-molecule RNA-FISH	Exp1_rep2_40min_im3.companion.ome	Image Data Resource	doi:10.17867/10000118	https://doi.org/10.17867/10000118	RNA-FISH data analysis	doi:10.17867/10000118	doi:10.17867/10000118	https://doi.org/10.17867/10000118	im3
Exp1_rep2_45min	Image acquisition for single molecule RNA FISH imaging	Eclipse Ti	Nikon	Exp1_rep2_45min_im3	Exp1_rep2_45min_im3.tif	Image Data Resource	doi:10.17867/10000118	https://doi.org/10.17867/10000118	Image analysis for single-molecule RNA-FISH	Exp1_rep2_45min_im3.companion.ome	Image Data Resource	doi:10.17867/10000118	https://doi.org/10.17867/10000118	RNA-FISH data analysis	doi:10.17867/10000118	doi:10.17867/10000118	https://doi.org/10.17867/10000118	im3
Exp1_rep2_50min	Image acquisition for single molecule RNA FISH imaging	Eclipse Ti	Nikon	Exp1_rep2_50min_im3	Exp1_rep2_50min_im3.tif	Image Data Resource	doi:10.17867/10000118	https://doi.org/10.17867/10000118	Image analysis for single-molecule RNA-FISH	Exp1_rep2_50min_im3.companion.ome	Image Data Resource	doi:10.17867/10000118	https://doi.org/10.17867/10000118	RNA-FISH data analysis	doi:10.17867/10000118	doi:10.17867/10000118	https://doi.org/10.17867/10000118	im3
Exp1_rep2_55min	Image acquisition for single molecule RNA FISH imaging	Eclipse Ti	Nikon	Exp1_rep2_55min_im3	Exp1_rep2_55min_im3.tif	Image Data Resource	doi:10.17867/10000118	https://doi.org/10.17867/10000118	Image analysis for single-molecule RNA-FISH	Exp1_rep2_55min_im3.companion.ome	Image Data Resource	doi:10.17867/10000118	https://doi.org/10.17867/10000118	RNA-FISH data analysis	doi:10.17867/10000118	doi:10.17867/10000118	https://doi.org/10.17867/10000118	im3
Exp1_rep2_0min	Image acquisition for single molecule RNA FISH imaging	Eclipse Ti	Nikon	Exp1_rep2_0min_im4	Exp1_rep2_0min_im4.tif	Image Data Resource	doi:10.17867/10000118	https://doi.org/10.17867/10000118	Image analysis for single-molecule RNA-FISH	Exp1_rep2_0min_im4.companion.ome	Image Data Resource	doi:10.17867/10000118	https://doi.org/10.17867/10000118	RNA-FISH data analysis	doi:10.17867/10000118	doi:10.17867/10000118	https://doi.org/10.17867/10000118	im4
Exp1_rep2_1min	Image acquisition for single molecule RNA FISH imaging	Eclipse Ti	Nikon	Exp1_rep2_1min_im4	Exp1_rep2_1min_im4.tif	Image Data Resource	doi:10.17867/10000118	https://doi.org/10.17867/10000118	Image analysis for single-molecule RNA-FISH	Exp1_rep2_1min_im4.companion.ome	Image Data Resource	doi:10.17867/10000118	https://doi.org/10.17867/10000118	RNA-FISH data analysis	doi:10.17867/10000118	doi:10.17867/10000118	https://doi.org/10.17867/10000118	im4
Exp1_rep2_2min	Image acquisition for single molecule RNA FISH imaging	Eclipse Ti	Nikon	Exp1_rep2_2min_im4	Exp1_rep2_2min_im4.tif	Image Data Resource	doi:10.17867/10000118	https://doi.org/10.17867/10000118	Image analysis for single-molecule RNA-FISH	Exp1_rep2_2min_im4.companion.ome	Image Data Resource	doi:10.17867/10000118	https://doi.org/10.17867/10000118	RNA-FISH data analysis	doi:10.17867/10000118	doi:10.17867/10000118	https://doi.org/10.17867/10000118	im4
Exp1_rep2_4min	Image acquisition for single molecule RNA FISH imaging	Eclipse Ti	Nikon	Exp1_rep2_4min_im4	Exp1_rep2_4min_im4.tif	Image Data Resource	doi:10.17867/10000118	https://doi.org/10.17867/10000118	Image analysis for single-molecule RNA-FISH	Exp1_rep2_4min_im4.companion.ome	Image Data Resource	doi:10.17867/10000118	https://doi.org/10.17867/10000118	RNA-FISH data analysis	doi:10.17867/10000118	doi:10.17867/10000118	https://doi.org/10.17867/10000118	im4
Exp1_rep2_6min	Image acquisition for single molecule RNA FISH imaging	Eclipse Ti	Nikon	Exp1_rep2_6min_im4	Exp1_rep2_6min_im4.tif	Image Data Resource	doi:10.17867/10000118	https://doi.org/10.17867/10000118	Image analysis for single-molecule RNA-FISH	Exp1_rep2_6min_im4.companion.ome	Image Data Resource	doi:10.17867/10000118	https://doi.org/10.17867/10000118	RNA-FISH data analysis	doi:10.17867/10000118	doi:10.17867/10000118	https://doi.org/10.17867/10000118	im4
Exp1_rep2_8min	Image acquisition for single molecule RNA FISH imaging	Eclipse Ti	Nikon	Exp1_rep2_8min_im4	Exp1_rep2_8min_im4.tif	Image Data Resource	doi:10.17867/10000118	https://doi.org/10.17867/10000118	Image analysis for single-molecule RNA-FISH	Exp1_rep2_8min_im4.companion.ome	Image Data Resource	doi:10.17867/10000118	https://doi.org/10.17867/10000118	RNA-FISH data analysis	doi:10.17867/10000118	doi:10.17867/10000118	https://doi.org/10.17867/10000118	im4
Exp1_rep2_10min	Image acquisition for single molecule RNA FISH imaging	Eclipse Ti	Nikon	Exp1_rep2_10min_im4	Exp1_rep2_10min_im4.tif	Image Data Resource	doi:10.17867/10000118	https://doi.org/10.17867/10000118	Image analysis for single-molecule RNA-FISH	Exp1_rep2_10min_im4.companion.ome	Image Data Resource	doi:10.17867/10000118	https://doi.org/10.17867/10000118	RNA-FISH data analysis	doi:10.17867/10000118	doi:10.17867/10000118	https://doi.org/10.17867/10000118	im4
Exp1_rep2_15min	Image acquisition for single molecule RNA FISH imaging	Eclipse Ti	Nikon	Exp1_rep2_15min_im4	Exp1_rep2_15min_im4.tif	Image Data Resource	doi:10.17867/10000118	https://doi.org/10.17867/10000118	Image analysis for single-molecule RNA-FISH	Exp1_rep2_15min_im4.companion.ome	Image Data Resource	doi:10.17867/10000118	https://doi.org/10.17867/10000118	RNA-FISH data analysis	doi:10.17867/10000118	doi:10.17867/10000118	https://doi.org/10.17867/10000118	im4
Exp1_rep2_20min	Image acquisition for single molecule RNA FISH imaging	Eclipse Ti	Nikon	Exp1_rep2_20min_im4	Exp1_rep2_20min_im4.tif	Image Data Resource	doi:10.17867/10000118	https://doi.org/10.17867/10000118	Image analysis for single-molecule RNA-FISH	Exp1_rep2_20min_im4.companion.ome	Image Data Resource	doi:10.17867/10000118	https://doi.org/10.17867/10000118	RNA-FISH data analysis	doi:10.17867/10000118	doi:10.17867/10000118	https://doi.org/10.17867/10000118	im4
Exp1_rep2_25min	Image acquisition for single molecule RNA FISH imaging	Eclipse Ti	Nikon	Exp1_rep2_25min_im4	Exp1_rep2_25min_im4.tif	Image Data Resource	doi:10.17867/10000118	https://doi.org/10.17867/10000118	Image analysis for single-molecule RNA-FISH	Exp1_rep2_25min_im4.companion.ome	Image Data Resource	doi:10.17867/10000118	https://doi.org/10.17867/10000118	RNA-FISH data analysis	doi:10.17867/10000118	doi:10.17867/10000118	https://doi.org/10.17867/10000118	im4
Exp1_rep2_30min	Image acquisition for single molecule RNA FISH imaging	Eclipse Ti	Nikon	Exp1_rep2_30min_im4	Exp1_rep2_30min_im4.tif	Image Data Resource	doi:10.17867/10000118	https://doi.org/10.17867/10000118	Image analysis for single-molecule RNA-FISH	Exp1_rep2_30min_im4.companion.ome	Image Data Resource	doi:10.17867/10000118	https://doi.org/10.17867/10000118	RNA-FISH data analysis	doi:10.17867/10000118	doi:10.17867/10000118	https://doi.org/10.17867/10000118	im4
Exp1_rep2_35min	Image acquisition for single molecule RNA FISH imaging	Eclipse Ti	Nikon	Exp1_rep2_35min_im4	Exp1_rep2_35min_im4.tif	Image Data Resource	doi:10.17867/10000118	https://doi.org/10.17867/10000118	Image analysis for single-molecule RNA-FISH	Exp1_rep2_35min_im4.companion.ome	Image Data Resource	doi:10.17867/10000118	https://doi.org/10.17867/10000118	RNA-FISH data analysis	doi:10.17867/10000118	doi:10.17867/10000118	https://doi.org/10.17867/10000118	im4
Exp1_rep2_40min	Image acquisition for single molecule RNA FISH imaging	Eclipse Ti	Nikon	Exp1_rep2_40min_im4	Exp1_rep2_40min_im4.tif	Image Data Resource	doi:10.17867/10000118	https://doi.org/10.17867/10000118	Image analysis for single-molecule RNA-FISH	Exp1_rep2_40min_im4.companion.ome	Image Data Resource	doi:10.17867/10000118	https://doi.org/10.17867/10000118	RNA-FISH data analysis	doi:10.17867/10000118	doi:10.17867/10000118	https://doi.org/10.17867/10000118	im4
Exp1_rep2_45min	Image acquisition for single molecule RNA FISH imaging	Eclipse Ti	Nikon	Exp1_rep2_45min_im4	Exp1_rep2_45min_im4.tif	Image Data Resource	doi:10.17867/10000118	https://doi.org/10.17867/10000118	Image analysis for single-molecule RNA-FISH	Exp1_rep2_45min_im4.companion.ome	Image Data Resource	doi:10.17867/10000118	https://doi.org/10.17867/10000118	RNA-FISH data analysis	doi:10.17867/10000118	doi:10.17867/10000118	https://doi.org/10.17867/10000118	im4
Exp1_rep2_50min	Image acquisition for single molecule RNA FISH imaging	Eclipse Ti	Nikon	Exp1_rep2_50min_im4	Exp1_rep2_50min_im4.tif	Image Data Resource	doi:10.17867/10000118	https://doi.org/10.17867/10000118	Image analysis for single-molecule RNA-FISH	Exp1_rep2_50min_im4.companion.ome	Image Data Resource	doi:10.17867/10000118	https://doi.org/10.17867/10000118	RNA-FISH data analysis	doi:10.17867/10000118	doi:10.17867/10000118	https://doi.org/10.17867/10000118	im4
Exp1_rep2_55min	Image acquisition for single molecule RNA FISH imaging	Eclipse Ti	Nikon	Exp1_rep2_55min_im4	Exp1_rep2_55min_im4.tif	Image Data Resource	doi:10.17867/10000118	https://doi.org/10.17867/10000118	Image analysis for single-molecule RNA-FISH	Exp1_rep2_55min_im4.companion.ome	Image Data Resource	doi:10.17867/10000118	https://doi.org/10.17867/10000118	RNA-FISH data analysis	doi:10.17867/10000118	doi:10.17867/10000118	https://doi.org/10.17867/10000118	im4
Exp2_rep1_0min	Image acquisition for single molecule RNA FISH imaging	Eclipse Ti	Nikon	Exp2_rep1_0min_im1	Exp2_rep1_0min_im1.tif	Image Data Resource	doi:10.17867/10000118	https://doi.org/10.17867/10000118	Image analysis for single-molecule RNA-FISH	Exp2_rep1_0min_im1.companion.ome	Image Data Resource	doi:10.17867/10000118	https://doi.org/10.17867/10000118	RNA-FISH data analysis	doi:10.17867/10000118	doi:10.17867/10000118	https://doi.org/10.17867/10000118	im1
Exp2_rep1_1min	Image acquisition for single molecule RNA FISH imaging	Eclipse Ti	Nikon	Exp2_rep1_1min_im1	Exp2_rep1_1min_im1.tif	Image Data Resource	doi:10.17867/10000118	https://doi.org/10.17867/10000118	Image analysis for single-molecule RNA-FISH	Exp2_rep1_1min_im1.companion.ome	Image Data Resource	doi:10.17867/10000118	https://doi.org/10.17867/10000118	RNA-FISH data analysis	doi:10.17867/10000118	doi:10.17867/10000118	https://doi.org/10.17867/10000118	im1
Exp2_rep1_2min	Image acquisition for single molecule RNA FISH imaging	Eclipse Ti	Nikon	Exp2_rep1_2min_im1	Exp2_rep1_2min_im1.tif	Image Data Resource	doi:10.17867/10000118	https://doi.org/10.17867/10000118	Image analysis for single-molecule RNA-FISH	Exp2_rep1_2min_im1.companion.ome	Image Data Resource	doi:10.17867/10000118	https://doi.org/10.17867/10000118	RNA-FISH data analysis	doi:10.17867/10000118	doi:10.17867/10000118	https://doi.org/10.17867/10000118	im1
Exp2_rep1_4min	Image acquisition for single molecule RNA FISH imaging	Eclipse Ti	Nikon	Exp2_rep1_4min_im1	Exp2_rep1_4min_im1.tif	Image Data Resource	doi:10.17867/10000118	https://doi.org/10.17867/10000118	Image analysis for single-molecule RNA-FISH	Exp2_rep1_4min_im1.companion.ome	Image Data Resource	doi:10.17867/10000118	https://doi.org/10.17867/10000118	RNA-FISH data analysis	doi:10.17867/10000118	doi:10.17867/10000118	https://doi.org/10.17867/10000118	im1
Exp2_rep1_6min	Image acquisition for single molecule RNA FISH imaging	Eclipse Ti	Nikon	Exp2_rep1_6min_im1	Exp2_rep1_6min_im1.tif	Image Data Resource	doi:10.17867/10000118	https://doi.org/10.17867/10000118	Image analysis for single-molecule RNA-FISH	Exp2_rep1_6min_im1.companion.ome	Image Data Resource	doi:10.17867/10000118	https://doi.org/10.17867/10000118	RNA-FISH data analysis	doi:10.17867/10000118	doi:10.17867/10000118	https://doi.org/10.17867/10000118	im1
Exp2_rep1_8min	Image acquisition for single molecule RNA FISH imaging	Eclipse Ti	Nikon	Exp2_rep1_8min_im1	Exp2_rep1_8min_im1.tif	Image Data Resource	doi:10.17867/10000118	https://doi.org/10.17867/10000118	Image analysis for single-molecule RNA-FISH	Exp2_rep1_8min_im1.companion.ome	Image Data Resource	doi:10.17867/10000118	https://doi.org/10.17867/10000118	RNA-FISH data analysis	doi:10.17867/10000118	doi:10.17867/10000118	https://doi.org/10.17867/10000118	im1
Exp2_rep1_10min	Image acquisition for single molecule RNA FISH imaging	Eclipse Ti	Nikon	Exp2_rep1_10min_im1	Exp2_rep1_10min_im1.tif	Image Data Resource	doi:10.17867/10000118	https://doi.org/10.17867/10000118	Image analysis for single-molecule RNA-FISH	Exp2_rep1_10min_im1.companion.ome	Image Data Resource	doi:10.17867/10000118	https://doi.org/10.17867/10000118	RNA-FISH data analysis	doi:10.17867/10000118	doi:10.17867/10000118	https://doi.org/10.17867/10000118	im1
Exp2_rep1_15min	Image acquisition for single molecule RNA FISH imaging	Eclipse Ti	Nikon	Exp2_rep1_15min_im1	Exp2_rep1_15min_im1.tif	Image Data Resource	doi:10.17867/10000118	https://doi.org/10.17867/10000118	Image analysis for single-molecule RNA-FISH	Exp2_rep1_15min_im1.companion.ome	Image Data Resource	doi:10.17867/10000118	https://doi.org/10.17867/10000118	RNA-FISH data analysis	doi:10.17867/10000118	doi:10.17867/10000118	https://doi.org/10.17867/10000118	im1
Exp2_rep1_20min	Image acquisition for single molecule RNA FISH imaging	Eclipse Ti	Nikon	Exp2_rep1_20min_im1	Exp2_rep1_20min_im1.tif	Image Data Resource	doi:10.17867/10000118	https://doi.org/10.17867/10000118	Image analysis for single-molecule RNA-FISH	Exp2_rep1_20min_im1.companion.ome	Image Data Resource	doi:10.17867/10000118	https://doi.org/10.17867/10000118	RNA-FISH data analysis	doi:10.17867/10000118	doi:10.17867/10000118	https://doi.org/10.17867/10000118	im1
Exp2_rep1_25min	Image acquisition for single molecule RNA FISH imaging	Eclipse Ti	Nikon	Exp2_rep1_25min_im1	Exp2_rep1_25min_im1.tif	Image Data Resource	doi:10.17867/10000118	https://doi.org/10.17867/10000118	Image analysis for single-molecule RNA-FISH	Exp2_rep1_25min_im1.companion.ome	Image Data Resource	doi:10.17867/10000118	https://doi.org/10.17867/10000118	RNA-FISH data analysis	doi:10.17867/10000118	doi:10.17867/10000118	https://doi.org/10.17867/10000118	im1
Exp2_rep1_30min	Image acquisition for single molecule RNA FISH imaging	Eclipse Ti	Nikon	Exp2_rep1_30min_im1	Exp2_rep1_30min_im1.tif	Image Data Resource	doi:10.17867/10000118	https://doi.org/10.17867/10000118	Image analysis for single-molecule RNA-FISH	Exp2_rep1_30min_im1.companion.ome	Image Data Resource	doi:10.17867/10000118	https://doi.org/10.17867/10000118	RNA-FISH data analysis	doi:10.17867/10000118	doi:10.17867/10000118	https://doi.org/10.17867/10000118	im1
Exp2_rep1_35min	Image acquisition for single molecule RNA FISH imaging	Eclipse Ti	Nikon	Exp2_rep1_35min_im1	Exp2_rep1_35min_im1.tif	Image Data Resource	doi:10.17867/10000118	https://doi.org/10.17867/10000118	Image analysis for single-molecule RNA-FISH	Exp2_rep1_35min_im1.companion.ome	Image Data Resource	doi:10.17867/10000118	https://doi.org/10.17867/10000118	RNA-FISH data analysis	doi:10.17867/10000118	doi:10.17867/10000118	https://doi.org/10.17867/10000118	im1
Exp2_rep1_40min	Image acquisition for single molecule RNA FISH imaging	Eclipse Ti	Nikon	Exp2_rep1_40min_im1	Exp2_rep1_40min_im1.tif	Image Data Resource	doi:10.17867/10000118	https://doi.org/10.17867/10000118	Image analysis for single-molecule RNA-FISH	Exp2_rep1_40min_im1.companion.ome	Image Data Resource	doi:10.17867/10000118	https://doi.org/10.17867/10000118	RNA-FISH data analysis	doi:10.17867/10000118	doi:10.17867/10000118	https://doi.org/10.17867/10000118	im1
Exp2_rep1_45min	Image acquisition for single molecule RNA FISH imaging	Eclipse Ti	Nikon	Exp2_rep1_45min_im1	Exp2_rep1_45min_im1.tif	Image Data Resource	doi:10.17867/10000118	https://doi.org/10.17867/10000118	Image analysis for single-molecule RNA-FISH	Exp2_rep1_45min_im1.companion.ome	Image Data Resource	doi:10.17867/10000118	https://doi.org/10.17867/10000118	RNA-FISH data analysis	doi:10.17867/10000118	doi:10.17867/10000118	https://doi.org/10.17867/10000118	im1
Exp2_rep1_50min	Image acquisition for single molecule RNA FISH imaging	Eclipse Ti	Nikon	Exp2_rep1_50min_im1	Exp2_rep1_50min_im1.tif	Image Data Resource	doi:10.17867/10000118	https://doi.org/10.17867/10000118	Image analysis for single-molecule RNA-FISH	Exp2_rep1_50min_im1.companion.ome	Image Data Resource	doi:10.17867/10000118	https://doi.org/10.17867/10000118	RNA-FISH data analysis	doi:10.17867/10000118	doi:10.17867/10000118	https://doi.org/10.17867/10000118	im1
Exp2_rep1_55min	Image acquisition for single molecule RNA FISH imaging	Eclipse Ti	Nikon	Exp2_rep1_55min_im1	Exp2_rep1_55min_im1.tif	Image Data Resource	doi:10.17867/10000118	https://doi.org/10.17867/10000118	Image analysis for single-molecule RNA-FISH	Exp2_rep1_55min_im1.companion.ome	Image Data Resource	doi:10.17867/10000118	https://doi.org/10.17867/10000118	RNA-FISH data analysis	doi:10.17867/10000118	doi:10.17867/10000118	https://doi.org/10.17867/10000118	im1
Exp2_rep1_0min	Image acquisition for single molecule RNA FISH imaging	Eclipse Ti	Nikon	Exp2_rep1_0min_im2	Exp2_rep1_0min_im2.tif	Image Data Resource	doi:10.17867/10000118	https://doi.org/10.17867/10000118	Image analysis for single-molecule RNA-FISH	Exp2_rep1_0min_im2.companion.ome	Image Data Resource	doi:10.17867/10000118	https://doi.org/10.17867/10000118	RNA-FISH data analysis	doi:10.17867/10000118	doi:10.17867/10000118	https://doi.org/10.17867/10000118	im2
Exp2_rep1_1min	Image acquisition for single molecule RNA FISH imaging	Eclipse Ti	Nikon	Exp2_rep1_1min_im2	Exp2_rep1_1min_im2.tif	Image Data Resource	doi:10.17867/10000118	https://doi.org/10.17867/10000118	Image analysis for single-molecule RNA-FISH	Exp2_rep1_1min_im2.companion.ome	Image Data Resource	doi:10.17867/10000118	https://doi.org/10.17867/10000118	RNA-FISH data analysis	doi:10.17867/10000118	doi:10.17867/10000118	https://doi.org/10.17867/10000118	im2
Exp2_rep1_2min	Image acquisition for single molecule RNA FISH imaging	Eclipse Ti	Nikon	Exp2_rep1_2min_im2	Exp2_rep1_2min_im2.tif	Image Data Resource	doi:10.17867/10000118	https://doi.org/10.17867/10000118	Image analysis for single-molecule RNA-FISH	Exp2_rep1_2min_im2.companion.ome	Image Data Resource	doi:10.17867/10000118	https://doi.org/10.17867/10000118	RNA-FISH data analysis	doi:10.17867/10000118	doi:10.17867/10000118	https://doi.org/10.17867/10000118	im2
Exp2_rep1_4min	Image acquisition for single molecule RNA FISH imaging	Eclipse Ti	Nikon	Exp2_rep1_4min_im2	Exp2_rep1_4min_im2.tif	Image Data Resource	doi:10.17867/10000118	https://doi.org/10.17867/10000118	Image analysis for single-molecule RNA-FISH	Exp2_rep1_4min_im2.companion.ome	Image Data Resource	doi:10.17867/10000118	https://doi.org/10.17867/10000118	RNA-FISH data analysis	doi:10.17867/10000118	doi:10.17867/10000118	https://doi.org/10.17867/10000118	im2
Exp2_rep1_6min	Image acquisition for single molecule RNA FISH imaging	Eclipse Ti	Nikon	Exp2_rep1_6min_im2	Exp2_rep1_6min_im2.tif	Image Data Resource	doi:10.17867/10000118	https://doi.org/10.17867/10000118	Image analysis for single-molecule RNA-FISH	Exp2_rep1_6min_im2.companion.ome	Image Data Resource	doi:10.17867/10000118	https://doi.org/10.17867/10000118	RNA-FISH data analysis	doi:10.17867/10000118	doi:10.17867/10000118	https://doi.org/10.17867/10000118	im2
Exp2_rep1_8min	Image acquisition for single molecule RNA FISH imaging	Eclipse Ti	Nikon	Exp2_rep1_8min_im2	Exp2_rep1_8min_im2.tif	Image Data Resource	doi:10.17867/10000118	https://doi.org/10.17867/10000118	Image analysis for single-molecule RNA-FISH	Exp2_rep1_8min_im2.companion.ome	Image Data Resource	doi:10.17867/10000118	https://doi.org/10.17867/10000118	RNA-FISH data analysis	doi:10.17867/10000118	doi:10.17867/10000118	https://doi.org/10.17867/10000118	im2
Exp2_rep1_10min	Image acquisition for single molecule RNA FISH imaging	Eclipse Ti	Nikon	Exp2_rep1_10min_im2	Exp2_rep1_10min_im2.tif	Image Data Resource	doi:10.17867/10000118	https://doi.org/10.17867/10000118	Image analysis for single-molecule RNA-FISH	Exp2_rep1_10min_im2.companion.ome	Image Data Resource	doi:10.17867/10000118	https://doi.org/10.17867/10000118	RNA-FISH data analysis	doi:10.17867/10000118	doi:10.17867/10000118	https://doi.org/10.17867/10000118	im2
Exp2_rep1_15min	Image acquisition for single molecule RNA FISH imaging	Eclipse Ti	Nikon	Exp2_rep1_15min_im2	Exp2_rep1_15min_im2.tif	Image Data Resource	doi:10.17867/10000118	https://doi.org/10.17867/10000118	Image analysis for single-molecule RNA-FISH	Exp2_rep1_15min_im2.companion.ome	Image Data Resource	doi:10.17867/10000118	https://doi.org/10.17867/10000118	RNA-FISH data analysis	doi:10.17867/10000118	doi:10.17867/10000118	https://doi.org/10.17867/10000118	im2
Exp2_rep1_20min	Image acquisition for single molecule RNA FISH imaging	Eclipse Ti	Nikon	Exp2_rep1_20min_im2	Exp2_rep1_20min_im2.tif	Image Data Resource	doi:10.17867/10000118	https://doi.org/10.17867/10000118	Image analysis for single-molecule RNA-FISH	Exp2_rep1_20min_im2.companion.ome	Image Data Resource	doi:10.17867/10000118	https://doi.org/10.17867/10000118	RNA-FISH data analysis	doi:10.17867/10000118	doi:10.17867/10000118	https://doi.org/10.17867/10000118	im2
Exp2_rep1_25min	Image acquisition for single molecule RNA FISH imaging	Eclipse Ti	Nikon	Exp2_rep1_25min_im2	Exp2_rep1_25min_im2.tif	Image Data Resource	doi:10.17867/10000118	https://doi.org/10.17867/10000118	Image analysis for single-molecule RNA-FISH	Exp2_rep1_25min_im2.companion.ome	Image Data Resource	doi:10.17867/10000118	https://doi.org/10.17867/10000118	RNA-FISH data analysis	doi:10.17867/10000118	doi:10.17867/10000118	https://doi.org/10.17867/10000118	im2
Exp2_rep1_30min	Image acquisition for single molecule RNA FISH imaging	Eclipse Ti	Nikon	Exp2_rep1_30min_im2	Exp2_rep1_30min_im2.tif	Image Data Resource	doi:10.17867/10000118	https://doi.org/10.17867/10000118	Image analysis for single-molecule RNA-FISH	Exp2_rep1_30min_im2.companion.ome	Image Data Resource	doi:10.17867/10000118	https://doi.org/10.17867/10000118	RNA-FISH data analysis	doi:10.17867/10000118	doi:10.17867/10000118	https://doi.org/10.17867/10000118	im2
Exp2_rep1_35min	Image acquisition for single molecule RNA FISH imaging	Eclipse Ti	Nikon	Exp2_rep1_35min_im2	Exp2_rep1_35min_im2.tif	Image Data Resource	doi:10.17867/10000118	https://doi.org/10.17867/10000118	Image analysis for single-molecule RNA-FISH	Exp2_rep1_35min_im2.companion.ome	Image Data Resource	doi:10.17867/10000118	https://doi.org/10.17867/10000118	RNA-FISH data analysis	doi:10.17867/10000118	doi:10.17867/10000118	https://doi.org/10.17867/10000118	im2
Exp2_rep1_40min	Image acquisition for single molecule RNA FISH imaging	Eclipse Ti	Nikon	Exp2_rep1_40min_im2	Exp2_rep1_40min_im2.tif	Image Data Resource	doi:10.17867/10000118	https://doi.org/10.17867/10000118	Image analysis for single-molecule RNA-FISH	Exp2_rep1_40min_im2.companion.ome	Image Data Resource	doi:10.17867/10000118	https://doi.org/10.17867/10000118	RNA-FISH data analysis	doi:10.17867/10000118	doi:10.17867/10000118	https://doi.org/10.17867/10000118	im2
Exp2_rep1_45min	Image acquisition for single molecule RNA FISH imaging	Eclipse Ti	Nikon	Exp2_rep1_45min_im2	Exp2_rep1_45min_im2.tif	Image Data Resource	doi:10.17867/10000118	https://doi.org/10.17867/10000118	Image analysis for single-molecule RNA-FISH	Exp2_rep1_45min_im2.companion.ome	Image Data Resource	doi:10.17867/10000118	https://doi.org/10.17867/10000118	RNA-FISH data analysis	doi:10.17867/10000118	doi:10.17867/10000118	https://doi.org/10.17867/10000118	im2
Exp2_rep1_50min	Image acquisition for single molecule RNA FISH imaging	Eclipse Ti	Nikon	Exp2_rep1_50min_im2	Exp2_rep1_50min_im2.tif	Image Data Resource	doi:10.17867/10000118	https://doi.org/10.17867/10000118	Image analysis for single-molecule RNA-FISH	Exp2_rep1_50min_im2.companion.ome	Image Data Resource	doi:10.17867/10000118	https://doi.org/10.17867/10000118	RNA-FISH data analysis	doi:10.17867/10000118	doi:10.17867/10000118	https://doi.org/10.17867/10000118	im2
Exp2_rep1_55min	Image acquisition for single molecule RNA FISH imaging	Eclipse Ti	Nikon	Exp2_rep1_55min_im2	Exp2_rep1_55min_im2.tif	Image Data Resource	doi:10.17867/10000118	https://doi.org/10.17867/10000118	Image analysis for single-molecule RNA-FISH	Exp2_rep1_55min_im2.companion.ome	Image Data Resource	doi:10.17867/10000118	https://doi.org/10.17867/10000118	RNA-FISH data analysis	doi:10.17867/10000118	doi:10.17867/10000118	https://doi.org/10.17867/10000118	im2
Exp2_rep1_0min	Image acquisition for single molecule RNA FISH imaging	Eclipse Ti	Nikon	Exp2_rep1_0min_im3	Exp2_rep1_0min_im3.tif	Image Data Resource	doi:10.17867/10000118	https://doi.org/10.17867/10000118	Image analysis for single-molecule RNA-FISH	Exp2_rep1_0min_im3.companion.ome	Image Data Resource	doi:10.17867/10000118	https://doi.org/10.17867/10000118	RNA-FISH data analysis	doi:10.17867/10000118	doi:10.17867/10000118	https://doi.org/10.17867/10000118	im3
Exp2_rep1_1min	Image acquisition for single molecule RNA FISH imaging	Eclipse Ti	Nikon	Exp2_rep1_1min_im3	Exp2_rep1_1min_im3.tif	Image Data Resource	doi:10.17867/10000118	https://doi.org/10.17867/10000118	Image analysis for single-molecule RNA-FISH	Exp2_rep1_1min_im3.companion.ome	Image Data Resource	doi:10.17867/10000118	https://doi.org/10.17867/10000118	RNA-FISH data analysis	doi:10.17867/10000118	doi:10.17867/10000118	https://doi.org/10.17867/10000118	im3
Exp2_rep1_2min	Image acquisition for single molecule RNA FISH imaging	Eclipse Ti	Nikon	Exp2_rep1_2min_im3	Exp2_rep1_2min_im3.tif	Image Data Resource	doi:10.17867/10000118	https://doi.org/10.17867/10000118	Image analysis for single-molecule RNA-FISH	Exp2_rep1_2min_im3.companion.ome	Image Data Resource	doi:10.17867/10000118	https://doi.org/10.17867/10000118	RNA-FISH data analysis	doi:10.17867/10000118	doi:10.17867/10000118	https://doi.org/10.17867/10000118	im3
Exp2_rep1_4min	Image acquisition for single molecule RNA FISH imaging	Eclipse Ti	Nikon	Exp2_rep1_4min_im3	Exp2_rep1_4min_im3.tif	Image Data Resource	doi:10.17867/10000118	https://doi.org/10.17867/10000118	Image analysis for single-molecule RNA-FISH	Exp2_rep1_4min_im3.companion.ome	Image Data Resource	doi:10.17867/10000118	https://doi.org/10.17867/10000118	RNA-FISH data analysis	doi:10.17867/10000118	doi:10.17867/10000118	https://doi.org/10.17867/10000118	im3
Exp2_rep1_6min	Image acquisition for single molecule RNA FISH imaging	Eclipse Ti	Nikon	Exp2_rep1_6min_im3	Exp2_rep1_6min_im3.tif	Image Data Resource	doi:10.17867/10000118	https://doi.org/10.17867/10000118	Image analysis for single-molecule RNA-FISH	Exp2_rep1_6min_im3.companion.ome	Image Data Resource	doi:10.17867/10000118	https://doi.org/10.17867/10000118	RNA-FISH data analysis	doi:10.17867/10000118	doi:10.17867/10000118	https://doi.org/10.17867/10000118	im3
Exp2_rep1_8min	Image acquisition for single molecule RNA FISH imaging	Eclipse Ti	Nikon	Exp2_rep1_8min_im3	Exp2_rep1_8min_im3.tif	Image Data Resource	doi:10.17867/10000118	https://doi.org/10.17867/10000118	Image analysis for single-molecule RNA-FISH	Exp2_rep1_8min_im3.companion.ome	Image Data Resource	doi:10.17867/10000118	https://doi.org/10.17867/10000118	RNA-FISH data analysis	doi:10.17867/10000118	doi:10.17867/10000118	https://doi.org/10.17867/10000118	im3
Exp2_rep1_10min	Image acquisition for single molecule RNA FISH imaging	Eclipse Ti	Nikon	Exp2_rep1_10min_im3	Exp2_rep1_10min_im3.tif	Image Data Resource	doi:10.17867/10000118	https://doi.org/10.17867/10000118	Image analysis for single-molecule RNA-FISH	Exp2_rep1_10min_im3.companion.ome	Image Data Resource	doi:10.17867/10000118	https://doi.org/10.17867/10000118	RNA-FISH data analysis	doi:10.17867/10000118	doi:10.17867/10000118	https://doi.org/10.17867/10000118	im3
Exp2_rep1_15min	Image acquisition for single molecule RNA FISH imaging	Eclipse Ti	Nikon	Exp2_rep1_15min_im3	Exp2_rep1_15min_im3.tif	Image Data Resource	doi:10.17867/10000118	https://doi.org/10.17867/10000118	Image analysis for single-molecule RNA-FISH	Exp2_rep1_15min_im3.companion.ome	Image Data Resource	doi:10.17867/10000118	https://doi.org/10.17867/10000118	RNA-FISH data analysis	doi:10.17867/10000118	doi:10.17867/10000118	https://doi.org/10.17867/10000118	im3
Exp2_rep1_20min	Image acquisition for single molecule RNA FISH imaging	Eclipse Ti	Nikon	Exp2_rep1_20min_im3	Exp2_rep1_20min_im3.tif	Image Data Resource	doi:10.17867/10000118	https://doi.org/10.17867/10000118	Image analysis for single-molecule RNA-FISH	Exp2_rep1_20min_im3.companion.ome	Image Data Resource	doi:10.17867/10000118	https://doi.org/10.17867/10000118	RNA-FISH data analysis	doi:10.17867/10000118	doi:10.17867/10000118	https://doi.org/10.17867/10000118	im3
Exp2_rep1_25min	Image acquisition for single molecule RNA FISH imaging	Eclipse Ti	Nikon	Exp2_rep1_25min_im3	Exp2_rep1_25min_im3.tif	Image Data Resource	doi:10.17867/10000118	https://doi.org/10.17867/10000118	Image analysis for single-molecule RNA-FISH	Exp2_rep1_25min_im3.companion.ome	Image Data Resource	doi:10.17867/10000118	https://doi.org/10.17867/10000118	RNA-FISH data analysis	doi:10.17867/10000118	doi:10.17867/10000118	https://doi.org/10.17867/10000118	im3
Exp2_rep1_30min	Image acquisition for single molecule RNA FISH imaging	Eclipse Ti	Nikon	Exp2_rep1_30min_im3	Exp2_rep1_30min_im3.tif	Image Data Resource	doi:10.17867/10000118	https://doi.org/10.17867/10000118	Image analysis for single-molecule RNA-FISH	Exp2_rep1_30min_im3.companion.ome	Image Data Resource	doi:10.17867/10000118	https://doi.org/10.17867/10000118	RNA-FISH data analysis	doi:10.17867/10000118	doi:10.17867/10000118	https://doi.org/10.17867/10000118	im3
Exp2_rep1_35min	Image acquisition for single molecule RNA FISH imaging	Eclipse Ti	Nikon	Exp2_rep1_35min_im3	Exp2_rep1_35min_im3.tif	Image Data Resource	doi:10.17867/10000118	https://doi.org/10.17867/10000118	Image analysis for single-molecule RNA-FISH	Exp2_rep1_35min_im3.companion.ome	Image Data Resource	doi:10.17867/10000118	https://doi.org/10.17867/10000118	RNA-FISH data analysis	doi:10.17867/10000118	doi:10.17867/10000118	https://doi.org/10.17867/10000118	im3
Exp2_rep1_40min	Image acquisition for single molecule RNA FISH imaging	Eclipse Ti	Nikon	Exp2_rep1_40min_im3	Exp2_rep1_40min_im3.tif	Image Data Resource	doi:10.17867/10000118	https://doi.org/10.17867/10000118	Image analysis for single-molecule RNA-FISH	Exp2_rep1_40min_im3.companion.ome	Image Data Resource	doi:10.17867/10000118	https://doi.org/10.17867/10000118	RNA-FISH data analysis	doi:10.17867/10000118	doi:10.17867/10000118	https://doi.org/10.17867/10000118	im3
Exp2_rep1_45min	Image acquisition for single molecule RNA FISH imaging	Eclipse Ti	Nikon	Exp2_rep1_45min_im3	Exp2_rep1_45min_im3.tif	Image Data Resource	doi:10.17867/10000118	https://doi.org/10.17867/10000118	Image analysis for single-molecule RNA-FISH	Exp2_rep1_45min_im3.companion.ome	Image Data Resource	doi:10.17867/10000118	https://doi.org/10.17867/10000118	RNA-FISH data analysis	doi:10.17867/10000118	doi:10.17867/10000118	https://doi.org/10.17867/10000118	im3
Exp2_rep1_50min	Image acquisition for single molecule RNA FISH imaging	Eclipse Ti	Nikon	Exp2_rep1_50min_im3	Exp2_rep1_50min_im3.tif	Image Data Resource	doi:10.17867/10000118	https://doi.org/10.17867/10000118	Image analysis for single-molecule RNA-FISH	Exp2_rep1_50min_im3.companion.ome	Image Data Resource	doi:10.17867/10000118	https://doi.org/10.17867/10000118	RNA-FISH data analysis	doi:10.17867/10000118	doi:10.17867/10000118	https://doi.org/10.17867/10000118	im3
Exp2_rep1_55min	Image acquisition for single molecule RNA FISH imaging	Eclipse Ti	Nikon	Exp2_rep1_55min_im3	Exp2_rep1_55min_im3.tif	Image Data Resource	doi:10.17867/10000118	https://doi.org/10.17867/10000118	Image analysis for single-molecule RNA-FISH	Exp2_rep1_55min_im3.companion.ome	Image Data Resource	doi:10.17867/10000118	https://doi.org/10.17867/10000118	RNA-FISH data analysis	doi:10.17867/10000118	doi:10.17867/10000118	https://doi.org/10.17867/10000118	im3
Exp2_rep1_0min	Image acquisition for single molecule RNA FISH imaging	Eclipse Ti	Nikon	Exp2_rep1_0min_im4	Exp2_rep1_0min_im4.tif	Image Data Resource	doi:10.17867/10000118	https://doi.org/10.17867/10000118	Image analysis for single-molecule RNA-FISH	Exp2_rep1_0min_im4.companion.ome	Image Data Resource	doi:10.17867/10000118	https://doi.org/10.17867/10000118	RNA-FISH data analysis	doi:10.17867/10000118	doi:10.17867/10000118	https://doi.org/10.17867/10000118	im4
Exp2_rep1_1min	Image acquisition for single molecule RNA FISH imaging	Eclipse Ti	Nikon	Exp2_rep1_1min_im4	Exp2_rep1_1min_im4.tif	Image Data Resource	doi:10.17867/10000118	https://doi.org/10.17867/10000118	Image analysis for single-molecule RNA-FISH	Exp2_rep1_1min_im4.companion.ome	Image Data Resource	doi:10.17867/10000118	https://doi.org/10.17867/10000118	RNA-FISH data analysis	doi:10.17867/10000118	doi:10.17867/10000118	https://doi.org/10.17867/10000118	im4
Exp2_rep1_2min	Image acquisition for single molecule RNA FISH imaging	Eclipse Ti	Nikon	Exp2_rep1_2min_im4	Exp2_rep1_2min_im4.tif	Image Data Resource	doi:10.17867/10000118	https://doi.org/10.17867/10000118	Image analysis for single-molecule RNA-FISH	Exp2_rep1_2min_im4.companion.ome	Image Data Resource	doi:10.17867/10000118	https://doi.org/10.17867/10000118	RNA-FISH data analysis	doi:10.17867/10000118	doi:10.17867/10000118	https://doi.org/10.17867/10000118	im4
Exp2_rep1_4min	Image acquisition for single molecule RNA FISH imaging	Eclipse Ti	Nikon	Exp2_rep1_4min_im4	Exp2_rep1_4min_im4.tif	Image Data Resource	doi:10.17867/10000118	https://doi.org/10.17867/10000118	Image analysis for single-molecule RNA-FISH	Exp2_rep1_4min_im4.companion.ome	Image Data Resource	doi:10.17867/10000118	https://doi.org/10.17867/10000118	RNA-FISH data analysis	doi:10.17867/10000118	doi:10.17867/10000118	https://doi.org/10.17867/10000118	im4
Exp2_rep1_6min	Image acquisition for single molecule RNA FISH imaging	Eclipse Ti	Nikon	Exp2_rep1_6min_im4	Exp2_rep1_6min_im4.tif	Image Data Resource	doi:10.17867/10000118	https://doi.org/10.17867/10000118	Image analysis for single-molecule RNA-FISH	Exp2_rep1_6min_im4.companion.ome	Image Data Resource	doi:10.17867/10000118	https://doi.org/10.17867/10000118	RNA-FISH data analysis	doi:10.17867/10000118	doi:10.17867/10000118	https://doi.org/10.17867/10000118	im4
Exp2_rep1_8min	Image acquisition for single molecule RNA FISH imaging	Eclipse Ti	Nikon	Exp2_rep1_8min_im4	Exp2_rep1_8min_im4.tif	Image Data Resource	doi:10.17867/10000118	https://doi.org/10.17867/10000118	Image analysis for single-molecule RNA-FISH	Exp2_rep1_8min_im4.companion.ome	Image Data Resource	doi:10.17867/10000118	https://doi.org/10.17867/10000118	RNA-FISH data analysis	doi:10.17867/10000118	doi:10.17867/10000118	https://doi.org/10.17867/10000118	im4
Exp2_rep1_10min	Image acquisition for single molecule RNA FISH imaging	Eclipse Ti	Nikon	Exp2_rep1_10min_im4	Exp2_rep1_10min_im4.tif	Image Data Resource	doi:10.17867/10000118	https://doi.org/10.17867/10000118	Image analysis for single-molecule RNA-FISH	Exp2_rep1_10min_im4.companion.ome	Image Data Resource	doi:10.17867/10000118	https://doi.org/10.17867/10000118	RNA-FISH data analysis	doi:10.17867/10000118	doi:10.17867/10000118	https://doi.org/10.17867/10000118	im4
Exp2_rep1_15min	Image acquisition for single molecule RNA FISH imaging	Eclipse Ti	Nikon	Exp2_rep1_15min_im4	Exp2_rep1_15min_im4.tif	Image Data Resource	doi:10.17867/10000118	https://doi.org/10.17867/10000118	Image analysis for single-molecule RNA-FISH	Exp2_rep1_15min_im4.companion.ome	Image Data Resource	doi:10.17867/10000118	https://doi.org/10.17867/10000118	RNA-FISH data analysis	doi:10.17867/10000118	doi:10.17867/10000118	https://doi.org/10.17867/10000118	im4
Exp2_rep1_20min	Image acquisition for single molecule RNA FISH imaging	Eclipse Ti	Nikon	Exp2_rep1_20min_im4	Exp2_rep1_20min_im4.tif	Image Data Resource	doi:10.17867/10000118	https://doi.org/10.17867/10000118	Image analysis for single-molecule RNA-FISH	Exp2_rep1_20min_im4.companion.ome	Image Data Resource	doi:10.17867/10000118	https://doi.org/10.17867/10000118	RNA-FISH data analysis	doi:10.17867/10000118	doi:10.17867/10000118	https://doi.org/10.17867/10000118	im4
Exp2_rep1_25min	Image acquisition for single molecule RNA FISH imaging	Eclipse Ti	Nikon	Exp2_rep1_25min_im4	Exp2_rep1_25min_im4.tif	Image Data Resource	doi:10.17867/10000118	https://doi.org/10.17867/10000118	Image analysis for single-molecule RNA-FISH	Exp2_rep1_25min_im4.companion.ome	Image Data Resource	doi:10.17867/10000118	https://doi.org/10.17867/10000118	RNA-FISH data analysis	doi:10.17867/10000118	doi:10.17867/10000118	https://doi.org/10.17867/10000118	im4
Exp2_rep1_30min	Image acquisition for single molecule RNA FISH imaging	Eclipse Ti	Nikon	Exp2_rep1_30min_im4	Exp2_rep1_30min_im4.tif	Image Data Resource	doi:10.17867/10000118	https://doi.org/10.17867/10000118	Image analysis for single-molecule RNA-FISH	Exp2_rep1_30min_im4.companion.ome	Image Data Resource	doi:10.17867/10000118	https://doi.org/10.17867/10000118	RNA-FISH data analysis	doi:10.17867/10000118	doi:10.17867/10000118	https://doi.org/10.17867/10000118	im4
Exp2_rep1_35min	Image acquisition for single molecule RNA FISH imaging	Eclipse Ti	Nikon	Exp2_rep1_35min_im4	Exp2_rep1_35min_im4.tif	Image Data Resource	doi:10.17867/10000118	https://doi.org/10.17867/10000118	Image analysis for single-molecule RNA-FISH	Exp2_rep1_35min_im4.companion.ome	Image Data Resource	doi:10.17867/10000118	https://doi.org/10.17867/10000118	RNA-FISH data analysis	doi:10.17867/10000118	doi:10.17867/10000118	https://doi.org/10.17867/10000118	im4
Exp2_rep1_40min	Image acquisition for single molecule RNA FISH imaging	Eclipse Ti	Nikon	Exp2_rep1_40min_im4	Exp2_rep1_40min_im4.tif	Image Data Resource	doi:10.17867/10000118	https://doi.org/10.17867/10000118	Image analysis for single-molecule RNA-FISH	Exp2_rep1_40min_im4.companion.ome	Image Data Resource	doi:10.17867/10000118	https://doi.org/10.17867/10000118	RNA-FISH data analysis	doi:10.17867/10000118	doi:10.17867/10000118	https://doi.org/10.17867/10000118	im4
Exp2_rep1_45min	Image acquisition for single molecule RNA FISH imaging	Eclipse Ti	Nikon	Exp2_rep1_45min_im4	Exp2_rep1_45min_im4.tif	Image Data Resource	doi:10.17867/10000118	https://doi.org/10.17867/10000118	Image analysis for single-molecule RNA-FISH	Exp2_rep1_45min_im4.companion.ome	Image Data Resource	doi:10.17867/10000118	https://doi.org/10.17867/10000118	RNA-FISH data analysis	doi:10.17867/10000118	doi:10.17867/10000118	https://doi.org/10.17867/10000118	im4
Exp2_rep1_50min	Image acquisition for single molecule RNA FISH imaging	Eclipse Ti	Nikon	Exp2_rep1_50min_im4	Exp2_rep1_50min_im4.tif	Image Data Resource	doi:10.17867/10000118	https://doi.org/10.17867/10000118	Image analysis for single-molecule RNA-FISH	Exp2_rep1_50min_im4.companion.ome	Image Data Resource	doi:10.17867/10000118	https://doi.org/10.17867/10000118	RNA-FISH data analysis	doi:10.17867/10000118	doi:10.17867/10000118	https://doi.org/10.17867/10000118	im4
Exp2_rep1_55min	Image acquisition for single molecule RNA FISH imaging	Eclipse Ti	Nikon	Exp2_rep1_55min_im4	Exp2_rep1_55min_im4.tif	Image Data Resource	doi:10.17867/10000118	https://doi.org/10.17867/10000118	Image analysis for single-molecule RNA-FISH	Exp2_rep1_55min_im4.companion.ome	Image Data Resource	doi:10.17867/10000118	https://doi.org/10.17867/10000118	RNA-FISH data analysis	doi:10.17867/10000118	doi:10.17867/10000118	https://doi.org/10.17867/10000118	im4
Exp2_rep1_1min	Image acquisition for single molecule RNA FISH imaging	Eclipse Ti	Nikon	Exp2_rep1_1min_im5	Exp2_rep1_1min_im5.tif	Image Data Resource	doi:10.17867/10000118	https://doi.org/10.17867/10000118	Image analysis for single-molecule RNA-FISH	Exp2_rep1_1min_im5.companion.ome	Image Data Resource	doi:10.17867/10000118	https://doi.org/10.17867/10000118	RNA-FISH data analysis	doi:10.17867/10000118	doi:10.17867/10000118	https://doi.org/10.17867/10000118	im5
Exp2_rep1_15min	Image acquisition for single molecule RNA FISH imaging	Eclipse Ti	Nikon	Exp2_rep1_15min_im5	Exp2_rep1_15min_im5.tif	Image Data Resource	doi:10.17867/10000118	https://doi.org/10.17867/10000118	Image analysis for single-molecule RNA-FISH	Exp2_rep1_15min_im5.companion.ome	Image Data Resource	doi:10.17867/10000118	https://doi.org/10.17867/10000118	RNA-FISH data analysis	doi:10.17867/10000118	doi:10.17867/10000118	https://doi.org/10.17867/10000118	im5
Exp2_rep1_20min	Image acquisition for single molecule RNA FISH imaging	Eclipse Ti	Nikon	Exp2_rep1_20min_im5	Exp2_rep1_20min_im5.tif	Image Data Resource	doi:10.17867/10000118	https://doi.org/10.17867/10000118	Image analysis for single-molecule RNA-FISH	Exp2_rep1_20min_im5.companion.ome	Image Data Resource	doi:10.17867/10000118	https://doi.org/10.17867/10000118	RNA-FISH data analysis	doi:10.17867/10000118	doi:10.17867/10000118	https://doi.org/10.17867/10000118	im5
Exp2_rep1_1min	Image acquisition for single molecule RNA FISH imaging	Eclipse Ti	Nikon	Exp2_rep1_1min_im6	Exp2_rep1_1min_im6.tif	Image Data Resource	doi:10.17867/10000118	https://doi.org/10.17867/10000118	Image analysis for single-molecule RNA-FISH	Exp2_rep1_1min_im6.companion.ome	Image Data Resource	doi:10.17867/10000118	https://doi.org/10.17867/10000118	RNA-FISH data analysis	doi:10.17867/10000118	doi:10.17867/10000118	https://doi.org/10.17867/10000118	im6
Exp2_rep1_15min	Image acquisition for single molecule RNA FISH imaging	Eclipse Ti	Nikon	Exp2_rep1_15min_im6	Exp2_rep1_15min_im6.tif	Image Data Resource	doi:10.17867/10000118	https://doi.org/10.17867/10000118	Image analysis for single-molecule RNA-FISH	Exp2_rep1_15min_im6.companion.ome	Image Data Resource	doi:10.17867/10000118	https://doi.org/10.17867/10000118	RNA-FISH data analysis	doi:10.17867/10000118	doi:10.17867/10000118	https://doi.org/10.17867/10000118	im6
Exp2_rep1_15min	Image acquisition for single molecule RNA FISH imaging	Eclipse Ti	Nikon	Exp2_rep1_15min_im7	Exp2_rep1_15min_im7.tif	Image Data Resource	doi:10.17867/10000118	https://doi.org/10.17867/10000118	Image analysis for single-molecule RNA-FISH	Exp2_rep1_15min_im7.companion.ome	Image Data Resource	doi:10.17867/10000118	https://doi.org/10.17867/10000118	RNA-FISH data analysis	doi:10.17867/10000118	doi:10.17867/10000118	https://doi.org/10.17867/10000118	im7
Exp2_rep1_15min	Image acquisition for single molecule RNA FISH imaging	Eclipse Ti	Nikon	Exp2_rep1_15min_im8	Exp2_rep1_15min_im8.tif	Image Data Resource	doi:10.17867/10000118	https://doi.org/10.17867/10000118	Image analysis for single-molecule RNA-FISH	Exp2_rep1_15min_im8.companion.ome	Image Data Resource	doi:10.17867/10000118	https://doi.org/10.17867/10000118	RNA-FISH data analysis	doi:10.17867/10000118	doi:10.17867/10000118	https://doi.org/10.17867/10000118	im8
Exp2_rep1_15min	Image acquisition for single molecule RNA FISH imaging	Eclipse Ti	Nikon	Exp2_rep1_15min_im9	Exp2_rep1_15min_im9.tif	Image Data Resource	doi:10.17867/10000118	https://doi.org/10.17867/10000118	Image analysis for single-molecule RNA-FISH	Exp2_rep1_15min_im9.companion.ome	Image Data Resource	doi:10.17867/10000118	https://doi.org/10.17867/10000118	RNA-FISH data analysis	doi:10.17867/10000118	doi:10.17867/10000118	https://doi.org/10.17867/10000118	im9
Exp2_rep2_0min	Image acquisition for single molecule RNA FISH imaging	Eclipse Ti	Nikon	Exp2_rep2_0min_im1	Exp2_rep2_0min_im1.tif	Image Data Resource	doi:10.17867/10000118	https://doi.org/10.17867/10000118	Image analysis for single-molecule RNA-FISH	Exp2_rep2_0min_im1.companion.ome	Image Data Resource	doi:10.17867/10000118	https://doi.org/10.17867/10000118	RNA-FISH data analysis	doi:10.17867/10000118	doi:10.17867/10000118	https://doi.org/10.17867/10000118	im1
Exp2_rep2_1min	Image acquisition for single molecule RNA FISH imaging	Eclipse Ti	Nikon	Exp2_rep2_1min_im1	Exp2_rep2_1min_im1.tif	Image Data Resource	doi:10.17867/10000118	https://doi.org/10.17867/10000118	Image analysis for single-molecule RNA-FISH	Exp2_rep2_1min_im1.companion.ome	Image Data Resource	doi:10.17867/10000118	https://doi.org/10.17867/10000118	RNA-FISH data analysis	doi:10.17867/10000118	doi:10.17867/10000118	https://doi.org/10.17867/10000118	im1
Exp2_rep2_2min	Image acquisition for single molecule RNA FISH imaging	Eclipse Ti	Nikon	Exp2_rep2_2min_im1	Exp2_rep2_2min_im1.tif	Image Data Resource	doi:10.17867/10000118	https://doi.org/10.17867/10000118	Image analysis for single-molecule RNA-FISH	Exp2_rep2_2min_im1.companion.ome	Image Data Resource	doi:10.17867/10000118	https://doi.org/10.17867/10000118	RNA-FISH data analysis	doi:10.17867/10000118	doi:10.17867/10000118	https://doi.org/10.17867/10000118	im1
Exp2_rep2_4min	Image acquisition for single molecule RNA FISH imaging	Eclipse Ti	Nikon	Exp2_rep2_4min_im1	Exp2_rep2_4min_im1.tif	Image Data Resource	doi:10.17867/10000118	https://doi.org/10.17867/10000118	Image analysis for single-molecule RNA-FISH	Exp2_rep2_4min_im1.companion.ome	Image Data Resource	doi:10.17867/10000118	https://doi.org/10.17867/10000118	RNA-FISH data analysis	doi:10.17867/10000118	doi:10.17867/10000118	https://doi.org/10.17867/10000118	im1
Exp2_rep2_6min	Image acquisition for single molecule RNA FISH imaging	Eclipse Ti	Nikon	Exp2_rep2_6min_im1	Exp2_rep2_6min_im1.tif	Image Data Resource	doi:10.17867/10000118	https://doi.org/10.17867/10000118	Image analysis for single-molecule RNA-FISH	Exp2_rep2_6min_im1.companion.ome	Image Data Resource	doi:10.17867/10000118	https://doi.org/10.17867/10000118	RNA-FISH data analysis	doi:10.17867/10000118	doi:10.17867/10000118	https://doi.org/10.17867/10000118	im1
Exp2_rep2_8min	Image acquisition for single molecule RNA FISH imaging	Eclipse Ti	Nikon	Exp2_rep2_8min_im1	Exp2_rep2_8min_im1.tif	Image Data Resource	doi:10.17867/10000118	https://doi.org/10.17867/10000118	Image analysis for single-molecule RNA-FISH	Exp2_rep2_8min_im1.companion.ome	Image Data Resource	doi:10.17867/10000118	https://doi.org/10.17867/10000118	RNA-FISH data analysis	doi:10.17867/10000118	doi:10.17867/10000118	https://doi.org/10.17867/10000118	im1
Exp2_rep2_10min	Image acquisition for single molecule RNA FISH imaging	Eclipse Ti	Nikon	Exp2_rep2_10min_im1	Exp2_rep2_10min_im1.tif	Image Data Resource	doi:10.17867/10000118	https://doi.org/10.17867/10000118	Image analysis for single-molecule RNA-FISH	Exp2_rep2_10min_im1.companion.ome	Image Data Resource	doi:10.17867/10000118	https://doi.org/10.17867/10000118	RNA-FISH data analysis	doi:10.17867/10000118	doi:10.17867/10000118	https://doi.org/10.17867/10000118	im1
Exp2_rep2_15min	Image acquisition for single molecule RNA FISH imaging	Eclipse Ti	Nikon	Exp2_rep2_15min_im1	Exp2_rep2_15min_im1.tif	Image Data Resource	doi:10.17867/10000118	https://doi.org/10.17867/10000118	Image analysis for single-molecule RNA-FISH	Exp2_rep2_15min_im1.companion.ome	Image Data Resource	doi:10.17867/10000118	https://doi.org/10.17867/10000118	RNA-FISH data analysis	doi:10.17867/10000118	doi:10.17867/10000118	https://doi.org/10.17867/10000118	im1
Exp2_rep2_20min	Image acquisition for single molecule RNA FISH imaging	Eclipse Ti	Nikon	Exp2_rep2_20min_im1	Exp2_rep2_20min_im1.tif	Image Data Resource	doi:10.17867/10000118	https://doi.org/10.17867/10000118	Image analysis for single-molecule RNA-FISH	Exp2_rep2_20min_im1.companion.ome	Image Data Resource	doi:10.17867/10000118	https://doi.org/10.17867/10000118	RNA-FISH data analysis	doi:10.17867/10000118	doi:10.17867/10000118	https://doi.org/10.17867/10000118	im1
Exp2_rep2_25min	Image acquisition for single molecule RNA FISH imaging	Eclipse Ti	Nikon	Exp2_rep2_25min_im1	Exp2_rep2_25min_im1.tif	Image Data Resource	doi:10.17867/10000118	https://doi.org/10.17867/10000118	Image analysis for single-molecule RNA-FISH	Exp2_rep2_25min_im1.companion.ome	Image Data Resource	doi:10.17867/10000118	https://doi.org/10.17867/10000118	RNA-FISH data analysis	doi:10.17867/10000118	doi:10.17867/10000118	https://doi.org/10.17867/10000118	im1
Exp2_rep2_30min	Image acquisition for single molecule RNA FISH imaging	Eclipse Ti	Nikon	Exp2_rep2_30min_im1	Exp2_rep2_30min_im1.tif	Image Data Resource	doi:10.17867/10000118	https://doi.org/10.17867/10000118	Image analysis for single-molecule RNA-FISH	Exp2_rep2_30min_im1.companion.ome	Image Data Resource	doi:10.17867/10000118	https://doi.org/10.17867/10000118	RNA-FISH data analysis	doi:10.17867/10000118	doi:10.17867/10000118	https://doi.org/10.17867/10000118	im1
Exp2_rep2_35min	Image acquisition for single molecule RNA FISH imaging	Eclipse Ti	Nikon	Exp2_rep2_35min_im1	Exp2_rep2_35min_im1.tif	Image Data Resource	doi:10.17867/10000118	https://doi.org/10.17867/10000118	Image analysis for single-molecule RNA-FISH	Exp2_rep2_35min_im1.companion.ome	Image Data Resource	doi:10.17867/10000118	https://doi.org/10.17867/10000118	RNA-FISH data analysis	doi:10.17867/10000118	doi:10.17867/10000118	https://doi.org/10.17867/10000118	im1
Exp2_rep2_40min	Image acquisition for single molecule RNA FISH imaging	Eclipse Ti	Nikon	Exp2_rep2_40min_im1	Exp2_rep2_40min_im1.tif	Image Data Resource	doi:10.17867/10000118	https://doi.org/10.17867/10000118	Image analysis for single-molecule RNA-FISH	Exp2_rep2_40min_im1.companion.ome	Image Data Resource	doi:10.17867/10000118	https://doi.org/10.17867/10000118	RNA-FISH data analysis	doi:10.17867/10000118	doi:10.17867/10000118	https://doi.org/10.17867/10000118	im1
Exp2_rep2_45min	Image acquisition for single molecule RNA FISH imaging	Eclipse Ti	Nikon	Exp2_rep2_45min_im1	Exp2_rep2_45min_im1.tif	Image Data Resource	doi:10.17867/10000118	https://doi.org/10.17867/10000118	Image analysis for single-molecule RNA-FISH	Exp2_rep2_45min_im1.companion.ome	Image Data Resource	doi:10.17867/10000118	https://doi.org/10.17867/10000118	RNA-FISH data analysis	doi:10.17867/10000118	doi:10.17867/10000118	https://doi.org/10.17867/10000118	im1
Exp2_rep2_50min	Image acquisition for single molecule RNA FISH imaging	Eclipse Ti	Nikon	Exp2_rep2_50min_im1	Exp2_rep2_50min_im1.tif	Image Data Resource	doi:10.17867/10000118	https://doi.org/10.17867/10000118	Image analysis for single-molecule RNA-FISH	Exp2_rep2_50min_im1.companion.ome	Image Data Resource	doi:10.17867/10000118	https://doi.org/10.17867/10000118	RNA-FISH data analysis	doi:10.17867/10000118	doi:10.17867/10000118	https://doi.org/10.17867/10000118	im1
Exp2_rep2_55min	Image acquisition for single molecule RNA FISH imaging	Eclipse Ti	Nikon	Exp2_rep2_55min_im1	Exp2_rep2_55min_im1.tif	Image Data Resource	doi:10.17867/10000118	https://doi.org/10.17867/10000118	Image analysis for single-molecule RNA-FISH	Exp2_rep2_55min_im1.companion.ome	Image Data Resource	doi:10.17867/10000118	https://doi.org/10.17867/10000118	RNA-FISH data analysis	doi:10.17867/10000118	doi:10.17867/10000118	https://doi.org/10.17867/10000118	im1
Exp2_rep2_60min	Image acquisition for single molecule RNA FISH imaging	Eclipse Ti	Nikon	Exp2_rep2_60min_im1	Exp2_rep2_60min_im1.tif	Image Data Resource	doi:10.17867/10000118	https://doi.org/10.17867/10000118	Image analysis for single-molecule RNA-FISH	Exp2_rep2_60min_im1.companion.ome	Image Data Resource	doi:10.17867/10000118	https://doi.org/10.17867/10000118	RNA-FISH data analysis	doi:10.17867/10000118	doi:10.17867/10000118	https://doi.org/10.17867/10000118	im1
Exp2_rep2_0min	Image acquisition for single molecule RNA FISH imaging	Eclipse Ti	Nikon	Exp2_rep2_0min_im2	Exp2_rep2_0min_im2.tif	Image Data Resource	doi:10.17867/10000118	https://doi.org/10.17867/10000118	Image analysis for single-molecule RNA-FISH	Exp2_rep2_0min_im2.companion.ome	Image Data Resource	doi:10.17867/10000118	https://doi.org/10.17867/10000118	RNA-FISH data analysis	doi:10.17867/10000118	doi:10.17867/10000118	https://doi.org/10.17867/10000118	im2
Exp2_rep2_1min	Image acquisition for single molecule RNA FISH imaging	Eclipse Ti	Nikon	Exp2_rep2_1min_im2	Exp2_rep2_1min_im2.tif	Image Data Resource	doi:10.17867/10000118	https://doi.org/10.17867/10000118	Image analysis for single-molecule RNA-FISH	Exp2_rep2_1min_im2.companion.ome	Image Data Resource	doi:10.17867/10000118	https://doi.org/10.17867/10000118	RNA-FISH data analysis	doi:10.17867/10000118	doi:10.17867/10000118	https://doi.org/10.17867/10000118	im2
Exp2_rep2_2min	Image acquisition for single molecule RNA FISH imaging	Eclipse Ti	Nikon	Exp2_rep2_2min_im2	Exp2_rep2_2min_im2.tif	Image Data Resource	doi:10.17867/10000118	https://doi.org/10.17867/10000118	Image analysis for single-molecule RNA-FISH	Exp2_rep2_2min_im2.companion.ome	Image Data Resource	doi:10.17867/10000118	https://doi.org/10.17867/10000118	RNA-FISH data analysis	doi:10.17867/10000118	doi:10.17867/10000118	https://doi.org/10.17867/10000118	im2
Exp2_rep2_4min	Image acquisition for single molecule RNA FISH imaging	Eclipse Ti	Nikon	Exp2_rep2_4min_im2	Exp2_rep2_4min_im2.tif	Image Data Resource	doi:10.17867/10000118	https://doi.org/10.17867/10000118	Image analysis for single-molecule RNA-FISH	Exp2_rep2_4min_im2.companion.ome	Image Data Resource	doi:10.17867/10000118	https://doi.org/10.17867/10000118	RNA-FISH data analysis	doi:10.17867/10000118	doi:10.17867/10000118	https://doi.org/10.17867/10000118	im2
Exp2_rep2_6min	Image acquisition for single molecule RNA FISH imaging	Eclipse Ti	Nikon	Exp2_rep2_6min_im2	Exp2_rep2_6min_im2.tif	Image Data Resource	doi:10.17867/10000118	https://doi.org/10.17867/10000118	Image analysis for single-molecule RNA-FISH	Exp2_rep2_6min_im2.companion.ome	Image Data Resource	doi:10.17867/10000118	https://doi.org/10.17867/10000118	RNA-FISH data analysis	doi:10.17867/10000118	doi:10.17867/10000118	https://doi.org/10.17867/10000118	im2
Exp2_rep2_8min	Image acquisition for single molecule RNA FISH imaging	Eclipse Ti	Nikon	Exp2_rep2_8min_im2	Exp2_rep2_8min_im2.tif	Image Data Resource	doi:10.17867/10000118	https://doi.org/10.17867/10000118	Image analysis for single-molecule RNA-FISH	Exp2_rep2_8min_im2.companion.ome	Image Data Resource	doi:10.17867/10000118	https://doi.org/10.17867/10000118	RNA-FISH data analysis	doi:10.17867/10000118	doi:10.17867/10000118	https://doi.org/10.17867/10000118	im2
Exp2_rep2_10min	Image acquisition for single molecule RNA FISH imaging	Eclipse Ti	Nikon	Exp2_rep2_10min_im2	Exp2_rep2_10min_im2.tif	Image Data Resource	doi:10.17867/10000118	https://doi.org/10.17867/10000118	Image analysis for single-molecule RNA-FISH	Exp2_rep2_10min_im2.companion.ome	Image Data Resource	doi:10.17867/10000118	https://doi.org/10.17867/10000118	RNA-FISH data analysis	doi:10.17867/10000118	doi:10.17867/10000118	https://doi.org/10.17867/10000118	im2
Exp2_rep2_15min	Image acquisition for single molecule RNA FISH imaging	Eclipse Ti	Nikon	Exp2_rep2_15min_im2	Exp2_rep2_15min_im2.tif	Image Data Resource	doi:10.17867/10000118	https://doi.org/10.17867/10000118	Image analysis for single-molecule RNA-FISH	Exp2_rep2_15min_im2.companion.ome	Image Data Resource	doi:10.17867/10000118	https://doi.org/10.17867/10000118	RNA-FISH data analysis	doi:10.17867/10000118	doi:10.17867/10000118	https://doi.org/10.17867/10000118	im2
Exp2_rep2_20min	Image acquisition for single molecule RNA FISH imaging	Eclipse Ti	Nikon	Exp2_rep2_20min_im2	Exp2_rep2_20min_im2.tif	Image Data Resource	doi:10.17867/10000118	https://doi.org/10.17867/10000118	Image analysis for single-molecule RNA-FISH	Exp2_rep2_20min_im2.companion.ome	Image Data Resource	doi:10.17867/10000118	https://doi.org/10.17867/10000118	RNA-FISH data analysis	doi:10.17867/10000118	doi:10.17867/10000118	https://doi.org/10.17867/10000118	im2
Exp2_rep2_25min	Image acquisition for single molecule RNA FISH imaging	Eclipse Ti	Nikon	Exp2_rep2_25min_im2	Exp2_rep2_25min_im2.tif	Image Data Resource	doi:10.17867/10000118	https://doi.org/10.17867/10000118	Image analysis for single-molecule RNA-FISH	Exp2_rep2_25min_im2.companion.ome	Image Data Resource	doi:10.17867/10000118	https://doi.org/10.17867/10000118	RNA-FISH data analysis	doi:10.17867/10000118	doi:10.17867/10000118	https://doi.org/10.17867/10000118	im2
Exp2_rep2_30min	Image acquisition for single molecule RNA FISH imaging	Eclipse Ti	Nikon	Exp2_rep2_30min_im2	Exp2_rep2_30min_im2.tif	Image Data Resource	doi:10.17867/10000118	https://doi.org/10.17867/10000118	Image analysis for single-molecule RNA-FISH	Exp2_rep2_30min_im2.companion.ome	Image Data Resource	doi:10.17867/10000118	https://doi.org/10.17867/10000118	RNA-FISH data analysis	doi:10.17867/10000118	doi:10.17867/10000118	https://doi.org/10.17867/10000118	im2
Exp2_rep2_35min	Image acquisition for single molecule RNA FISH imaging	Eclipse Ti	Nikon	Exp2_rep2_35min_im2	Exp2_rep2_35min_im2.tif	Image Data Resource	doi:10.17867/10000118	https://doi.org/10.17867/10000118	Image analysis for single-molecule RNA-FISH	Exp2_rep2_35min_im2.companion.ome	Image Data Resource	doi:10.17867/10000118	https://doi.org/10.17867/10000118	RNA-FISH data analysis	doi:10.17867/10000118	doi:10.17867/10000118	https://doi.org/10.17867/10000118	im2
Exp2_rep2_40min	Image acquisition for single molecule RNA FISH imaging	Eclipse Ti	Nikon	Exp2_rep2_40min_im2	Exp2_rep2_40min_im2.tif	Image Data Resource	doi:10.17867/10000118	https://doi.org/10.17867/10000118	Image analysis for single-molecule RNA-FISH	Exp2_rep2_40min_im2.companion.ome	Image Data Resource	doi:10.17867/10000118	https://doi.org/10.17867/10000118	RNA-FISH data analysis	doi:10.17867/10000118	doi:10.17867/10000118	https://doi.org/10.17867/10000118	im2
Exp2_rep2_45min	Image acquisition for single molecule RNA FISH imaging	Eclipse Ti	Nikon	Exp2_rep2_45min_im2	Exp2_rep2_45min_im2.tif	Image Data Resource	doi:10.17867/10000118	https://doi.org/10.17867/10000118	Image analysis for single-molecule RNA-FISH	Exp2_rep2_45min_im2.companion.ome	Image Data Resource	doi:10.17867/10000118	https://doi.org/10.17867/10000118	RNA-FISH data analysis	doi:10.17867/10000118	doi:10.17867/10000118	https://doi.org/10.17867/10000118	im2
Exp2_rep2_50min	Image acquisition for single molecule RNA FISH imaging	Eclipse Ti	Nikon	Exp2_rep2_50min_im2	Exp2_rep2_50min_im2.tif	Image Data Resource	doi:10.17867/10000118	https://doi.org/10.17867/10000118	Image analysis for single-molecule RNA-FISH	Exp2_rep2_50min_im2.companion.ome	Image Data Resource	doi:10.17867/10000118	https://doi.org/10.17867/10000118	RNA-FISH data analysis	doi:10.17867/10000118	doi:10.17867/10000118	https://doi.org/10.17867/10000118	im2
Exp2_rep2_55min	Image acquisition for single molecule RNA FISH imaging	Eclipse Ti	Nikon	Exp2_rep2_55min_im2	Exp2_rep2_55min_im2.tif	Image Data Resource	doi:10.17867/10000118	https://doi.org/10.17867/10000118	Image analysis for single-molecule RNA-FISH	Exp2_rep2_55min_im2.companion.ome	Image Data Resource	doi:10.17867/10000118	https://doi.org/10.17867/10000118	RNA-FISH data analysis	doi:10.17867/10000118	doi:10.17867/10000118	https://doi.org/10.17867/10000118	im2
Exp2_rep2_60min	Image acquisition for single molecule RNA FISH imaging	Eclipse Ti	Nikon	Exp2_rep2_60min_im2	Exp2_rep2_60min_im2.tif	Image Data Resource	doi:10.17867/10000118	https://doi.org/10.17867/10000118	Image analysis for single-molecule RNA-FISH	Exp2_rep2_60min_im2.companion.ome	Image Data Resource	doi:10.17867/10000118	https://doi.org/10.17867/10000118	RNA-FISH data analysis	doi:10.17867/10000118	doi:10.17867/10000118	https://doi.org/10.17867/10000118	im2
Exp2_rep2_0min	Image acquisition for single molecule RNA FISH imaging	Eclipse Ti	Nikon	Exp2_rep2_0min_im3	Exp2_rep2_0min_im3.tif	Image Data Resource	doi:10.17867/10000118	https://doi.org/10.17867/10000118	Image analysis for single-molecule RNA-FISH	Exp2_rep2_0min_im3.companion.ome	Image Data Resource	doi:10.17867/10000118	https://doi.org/10.17867/10000118	RNA-FISH data analysis	doi:10.17867/10000118	doi:10.17867/10000118	https://doi.org/10.17867/10000118	im3
Exp2_rep2_1min	Image acquisition for single molecule RNA FISH imaging	Eclipse Ti	Nikon	Exp2_rep2_1min_im3	Exp2_rep2_1min_im3.tif	Image Data Resource	doi:10.17867/10000118	https://doi.org/10.17867/10000118	Image analysis for single-molecule RNA-FISH	Exp2_rep2_1min_im3.companion.ome	Image Data Resource	doi:10.17867/10000118	https://doi.org/10.17867/10000118	RNA-FISH data analysis	doi:10.17867/10000118	doi:10.17867/10000118	https://doi.org/10.17867/10000118	im3
Exp2_rep2_2min	Image acquisition for single molecule RNA FISH imaging	Eclipse Ti	Nikon	Exp2_rep2_2min_im3	Exp2_rep2_2min_im3.tif	Image Data Resource	doi:10.17867/10000118	https://doi.org/10.17867/10000118	Image analysis for single-molecule RNA-FISH	Exp2_rep2_2min_im3.companion.ome	Image Data Resource	doi:10.17867/10000118	https://doi.org/10.17867/10000118	RNA-FISH data analysis	doi:10.17867/10000118	doi:10.17867/10000118	https://doi.org/10.17867/10000118	im3
Exp2_rep2_4min	Image acquisition for single molecule RNA FISH imaging	Eclipse Ti	Nikon	Exp2_rep2_4min_im3	Exp2_rep2_4min_im3.tif	Image Data Resource	doi:10.17867/10000118	https://doi.org/10.17867/10000118	Image analysis for single-molecule RNA-FISH	Exp2_rep2_4min_im3.companion.ome	Image Data Resource	doi:10.17867/10000118	https://doi.org/10.17867/10000118	RNA-FISH data analysis	doi:10.17867/10000118	doi:10.17867/10000118	https://doi.org/10.17867/10000118	im3
Exp2_rep2_6min	Image acquisition for single molecule RNA FISH imaging	Eclipse Ti	Nikon	Exp2_rep2_6min_im3	Exp2_rep2_6min_im3.tif	Image Data Resource	doi:10.17867/10000118	https://doi.org/10.17867/10000118	Image analysis for single-molecule RNA-FISH	Exp2_rep2_6min_im3.companion.ome	Image Data Resource	doi:10.17867/10000118	https://doi.org/10.17867/10000118	RNA-FISH data analysis	doi:10.17867/10000118	doi:10.17867/10000118	https://doi.org/10.17867/10000118	im3
Exp2_rep2_8min	Image acquisition for single molecule RNA FISH imaging	Eclipse Ti	Nikon	Exp2_rep2_8min_im3	Exp2_rep2_8min_im3.tif	Image Data Resource	doi:10.17867/10000118	https://doi.org/10.17867/10000118	Image analysis for single-molecule RNA-FISH	Exp2_rep2_8min_im3.companion.ome	Image Data Resource	doi:10.17867/10000118	https://doi.org/10.17867/10000118	RNA-FISH data analysis	doi:10.17867/10000118	doi:10.17867/10000118	https://doi.org/10.17867/10000118	im3
Exp2_rep2_10min	Image acquisition for single molecule RNA FISH imaging	Eclipse Ti	Nikon	Exp2_rep2_10min_im3	Exp2_rep2_10min_im3.tif	Image Data Resource	doi:10.17867/10000118	https://doi.org/10.17867/10000118	Image analysis for single-molecule RNA-FISH	Exp2_rep2_10min_im3.companion.ome	Image Data Resource	doi:10.17867/10000118	https://doi.org/10.17867/10000118	RNA-FISH data analysis	doi:10.17867/10000118	doi:10.17867/10000118	https://doi.org/10.17867/10000118	im3
Exp2_rep2_15min	Image acquisition for single molecule RNA FISH imaging	Eclipse Ti	Nikon	Exp2_rep2_15min_im3	Exp2_rep2_15min_im3.tif	Image Data Resource	doi:10.17867/10000118	https://doi.org/10.17867/10000118	Image analysis for single-molecule RNA-FISH	Exp2_rep2_15min_im3.companion.ome	Image Data Resource	doi:10.17867/10000118	https://doi.org/10.17867/10000118	RNA-FISH data analysis	doi:10.17867/10000118	doi:10.17867/10000118	https://doi.org/10.17867/10000118	im3
Exp2_rep2_20min	Image acquisition for single molecule RNA FISH imaging	Eclipse Ti	Nikon	Exp2_rep2_20min_im3	Exp2_rep2_20min_im3.tif	Image Data Resource	doi:10.17867/10000118	https://doi.org/10.17867/10000118	Image analysis for single-molecule RNA-FISH	Exp2_rep2_20min_im3.companion.ome	Image Data Resource	doi:10.17867/10000118	https://doi.org/10.17867/10000118	RNA-FISH data analysis	doi:10.17867/10000118	doi:10.17867/10000118	https://doi.org/10.17867/10000118	im3
Exp2_rep2_25min	Image acquisition for single molecule RNA FISH imaging	Eclipse Ti	Nikon	Exp2_rep2_25min_im3	Exp2_rep2_25min_im3.tif	Image Data Resource	doi:10.17867/10000118	https://doi.org/10.17867/10000118	Image analysis for single-molecule RNA-FISH	Exp2_rep2_25min_im3.companion.ome	Image Data Resource	doi:10.17867/10000118	https://doi.org/10.17867/10000118	RNA-FISH data analysis	doi:10.17867/10000118	doi:10.17867/10000118	https://doi.org/10.17867/10000118	im3
Exp2_rep2_30min	Image acquisition for single molecule RNA FISH imaging	Eclipse Ti	Nikon	Exp2_rep2_30min_im3	Exp2_rep2_30min_im3.tif	Image Data Resource	doi:10.17867/10000118	https://doi.org/10.17867/10000118	Image analysis for single-molecule RNA-FISH	Exp2_rep2_30min_im3.companion.ome	Image Data Resource	doi:10.17867/10000118	https://doi.org/10.17867/10000118	RNA-FISH data analysis	doi:10.17867/10000118	doi:10.17867/10000118	https://doi.org/10.17867/10000118	im3
Exp2_rep2_35min	Image acquisition for single molecule RNA FISH imaging	Eclipse Ti	Nikon	Exp2_rep2_35min_im3	Exp2_rep2_35min_im3.tif	Image Data Resource	doi:10.17867/10000118	https://doi.org/10.17867/10000118	Image analysis for single-molecule RNA-FISH	Exp2_rep2_35min_im3.companion.ome	Image Data Resource	doi:10.17867/10000118	https://doi.org/10.17867/10000118	RNA-FISH data analysis	doi:10.17867/10000118	doi:10.17867/10000118	https://doi.org/10.17867/10000118	im3
Exp2_rep2_40min	Image acquisition for single molecule RNA FISH imaging	Eclipse Ti	Nikon	Exp2_rep2_40min_im3	Exp2_rep2_40min_im3.tif	Image Data Resource	doi:10.17867/10000118	https://doi.org/10.17867/10000118	Image analysis for single-molecule RNA-FISH	Exp2_rep2_40min_im3.companion.ome	Image Data Resource	doi:10.17867/10000118	https://doi.org/10.17867/10000118	RNA-FISH data analysis	doi:10.17867/10000118	doi:10.17867/10000118	https://doi.org/10.17867/10000118	im3
Exp2_rep2_45min	Image acquisition for single molecule RNA FISH imaging	Eclipse Ti	Nikon	Exp2_rep2_45min_im3	Exp2_rep2_45min_im3.tif	Image Data Resource	doi:10.17867/10000118	https://doi.org/10.17867/10000118	Image analysis for single-molecule RNA-FISH	Exp2_rep2_45min_im3.companion.ome	Image Data Resource	doi:10.17867/10000118	https://doi.org/10.17867/10000118	RNA-FISH data analysis	doi:10.17867/10000118	doi:10.17867/10000118	https://doi.org/10.17867/10000118	im3
Exp2_rep2_50min	Image acquisition for single molecule RNA FISH imaging	Eclipse Ti	Nikon	Exp2_rep2_50min_im3	Exp2_rep2_50min_im3.tif	Image Data Resource	doi:10.17867/10000118	https://doi.org/10.17867/10000118	Image analysis for single-molecule RNA-FISH	Exp2_rep2_50min_im3.companion.ome	Image Data Resource	doi:10.17867/10000118	https://doi.org/10.17867/10000118	RNA-FISH data analysis	doi:10.17867/10000118	doi:10.17867/10000118	https://doi.org/10.17867/10000118	im3
Exp2_rep2_55min	Image acquisition for single molecule RNA FISH imaging	Eclipse Ti	Nikon	Exp2_rep2_55min_im3	Exp2_rep2_55min_im3.tif	Image Data Resource	doi:10.17867/10000118	https://doi.org/10.17867/10000118	Image analysis for single-molecule RNA-FISH	Exp2_rep2_55min_im3.companion.ome	Image Data Resource	doi:10.17867/10000118	https://doi.org/10.17867/10000118	RNA-FISH data analysis	doi:10.17867/10000118	doi:10.17867/10000118	https://doi.org/10.17867/10000118	im3
Exp2_rep2_60min	Image acquisition for single molecule RNA FISH imaging	Eclipse Ti	Nikon	Exp2_rep2_60min_im3	Exp2_rep2_60min_im3.tif	Image Data Resource	doi:10.17867/10000118	https://doi.org/10.17867/10000118	Image analysis for single-molecule RNA-FISH	Exp2_rep2_60min_im3.companion.ome	Image Data Resource	doi:10.17867/10000118	https://doi.org/10.17867/10000118	RNA-FISH data analysis	doi:10.17867/10000118	doi:10.17867/10000118	https://doi.org/10.17867/10000118	im3
Exp2_rep2_0min	Image acquisition for single molecule RNA FISH imaging	Eclipse Ti	Nikon	Exp2_rep2_0min_im4	Exp2_rep2_0min_im4.tif	Image Data Resource	doi:10.17867/10000118	https://doi.org/10.17867/10000118	Image analysis for single-molecule RNA-FISH	Exp2_rep2_0min_im4.companion.ome	Image Data Resource	doi:10.17867/10000118	https://doi.org/10.17867/10000118	RNA-FISH data analysis	doi:10.17867/10000118	doi:10.17867/10000118	https://doi.org/10.17867/10000118	im4
Exp2_rep2_1min	Image acquisition for single molecule RNA FISH imaging	Eclipse Ti	Nikon	Exp2_rep2_1min_im4	Exp2_rep2_1min_im4.tif	Image Data Resource	doi:10.17867/10000118	https://doi.org/10.17867/10000118	Image analysis for single-molecule RNA-FISH	Exp2_rep2_1min_im4.companion.ome	Image Data Resource	doi:10.17867/10000118	https://doi.org/10.17867/10000118	RNA-FISH data analysis	doi:10.17867/10000118	doi:10.17867/10000118	https://doi.org/10.17867/10000118	im4
Exp2_rep2_2min	Image acquisition for single molecule RNA FISH imaging	Eclipse Ti	Nikon	Exp2_rep2_2min_im4	Exp2_rep2_2min_im4.tif	Image Data Resource	doi:10.17867/10000118	https://doi.org/10.17867/10000118	Image analysis for single-molecule RNA-FISH	Exp2_rep2_2min_im4.companion.ome	Image Data Resource	doi:10.17867/10000118	https://doi.org/10.17867/10000118	RNA-FISH data analysis	doi:10.17867/10000118	doi:10.17867/10000118	https://doi.org/10.17867/10000118	im4
Exp2_rep2_4min	Image acquisition for single molecule RNA FISH imaging	Eclipse Ti	Nikon	Exp2_rep2_4min_im4	Exp2_rep2_4min_im4.tif	Image Data Resource	doi:10.17867/10000118	https://doi.org/10.17867/10000118	Image analysis for single-molecule RNA-FISH	Exp2_rep2_4min_im4.companion.ome	Image Data Resource	doi:10.17867/10000118	https://doi.org/10.17867/10000118	RNA-FISH data analysis	doi:10.17867/10000118	doi:10.17867/10000118	https://doi.org/10.17867/10000118	im4
Exp2_rep2_6min	Image acquisition for single molecule RNA FISH imaging	Eclipse Ti	Nikon	Exp2_rep2_6min_im4	Exp2_rep2_6min_im4.tif	Image Data Resource	doi:10.17867/10000118	https://doi.org/10.17867/10000118	Image analysis for single-molecule RNA-FISH	Exp2_rep2_6min_im4.companion.ome	Image Data Resource	doi:10.17867/10000118	https://doi.org/10.17867/10000118	RNA-FISH data analysis	doi:10.17867/10000118	doi:10.17867/10000118	https://doi.org/10.17867/10000118	im4
Exp2_rep2_8min	Image acquisition for single molecule RNA FISH imaging	Eclipse Ti	Nikon	Exp2_rep2_8min_im4	Exp2_rep2_8min_im4.tif	Image Data Resource	doi:10.17867/10000118	https://doi.org/10.17867/10000118	Image analysis for single-molecule RNA-FISH	Exp2_rep2_8min_im4.companion.ome	Image Data Resource	doi:10.17867/10000118	https://doi.org/10.17867/10000118	RNA-FISH data analysis	doi:10.17867/10000118	doi:10.17867/10000118	https://doi.org/10.17867/10000118	im4
Exp2_rep2_10min	Image acquisition for single molecule RNA FISH imaging	Eclipse Ti	Nikon	Exp2_rep2_10min_im4	Exp2_rep2_10min_im4.tif	Image Data Resource	doi:10.17867/10000118	https://doi.org/10.17867/10000118	Image analysis for single-molecule RNA-FISH	Exp2_rep2_10min_im4.companion.ome	Image Data Resource	doi:10.17867/10000118	https://doi.org/10.17867/10000118	RNA-FISH data analysis	doi:10.17867/10000118	doi:10.17867/10000118	https://doi.org/10.17867/10000118	im4
Exp2_rep2_15min	Image acquisition for single molecule RNA FISH imaging	Eclipse Ti	Nikon	Exp2_rep2_15min_im4	Exp2_rep2_15min_im4.tif	Image Data Resource	doi:10.17867/10000118	https://doi.org/10.17867/10000118	Image analysis for single-molecule RNA-FISH	Exp2_rep2_15min_im4.companion.ome	Image Data Resource	doi:10.17867/10000118	https://doi.org/10.17867/10000118	RNA-FISH data analysis	doi:10.17867/10000118	doi:10.17867/10000118	https://doi.org/10.17867/10000118	im4
Exp2_rep2_20min	Image acquisition for single molecule RNA FISH imaging	Eclipse Ti	Nikon	Exp2_rep2_20min_im4	Exp2_rep2_20min_im4.tif	Image Data Resource	doi:10.17867/10000118	https://doi.org/10.17867/10000118	Image analysis for single-molecule RNA-FISH	Exp2_rep2_20min_im4.companion.ome	Image Data Resource	doi:10.17867/10000118	https://doi.org/10.17867/10000118	RNA-FISH data analysis	doi:10.17867/10000118	doi:10.17867/10000118	https://doi.org/10.17867/10000118	im4
Exp2_rep2_25min	Image acquisition for single molecule RNA FISH imaging	Eclipse Ti	Nikon	Exp2_rep2_25min_im4	Exp2_rep2_25min_im4.tif	Image Data Resource	doi:10.17867/10000118	https://doi.org/10.17867/10000118	Image analysis for single-molecule RNA-FISH	Exp2_rep2_25min_im4.companion.ome	Image Data Resource	doi:10.17867/10000118	https://doi.org/10.17867/10000118	RNA-FISH data analysis	doi:10.17867/10000118	doi:10.17867/10000118	https://doi.org/10.17867/10000118	im4
Exp2_rep2_30min	Image acquisition for single molecule RNA FISH imaging	Eclipse Ti	Nikon	Exp2_rep2_30min_im4	Exp2_rep2_30min_im4.tif	Image Data Resource	doi:10.17867/10000118	https://doi.org/10.17867/10000118	Image analysis for single-molecule RNA-FISH	Exp2_rep2_30min_im4.companion.ome	Image Data Resource	doi:10.17867/10000118	https://doi.org/10.17867/10000118	RNA-FISH data analysis	doi:10.17867/10000118	doi:10.17867/10000118	https://doi.org/10.17867/10000118	im4
Exp2_rep2_35min	Image acquisition for single molecule RNA FISH imaging	Eclipse Ti	Nikon	Exp2_rep2_35min_im4	Exp2_rep2_35min_im4.tif	Image Data Resource	doi:10.17867/10000118	https://doi.org/10.17867/10000118	Image analysis for single-molecule RNA-FISH	Exp2_rep2_35min_im4.companion.ome	Image Data Resource	doi:10.17867/10000118	https://doi.org/10.17867/10000118	RNA-FISH data analysis	doi:10.17867/10000118	doi:10.17867/10000118	https://doi.org/10.17867/10000118	im4
Exp2_rep2_40min	Image acquisition for single molecule RNA FISH imaging	Eclipse Ti	Nikon	Exp2_rep2_40min_im4	Exp2_rep2_40min_im4.tif	Image Data Resource	doi:10.17867/10000118	https://doi.org/10.17867/10000118	Image analysis for single-molecule RNA-FISH	Exp2_rep2_40min_im4.companion.ome	Image Data Resource	doi:10.17867/10000118	https://doi.org/10.17867/10000118	RNA-FISH data analysis	doi:10.17867/10000118	doi:10.17867/10000118	https://doi.org/10.17867/10000118	im4
Exp2_rep2_45min	Image acquisition for single molecule RNA FISH imaging	Eclipse Ti	Nikon	Exp2_rep2_45min_im4	Exp2_rep2_45min_im4.tif	Image Data Resource	doi:10.17867/10000118	https://doi.org/10.17867/10000118	Image analysis for single-molecule RNA-FISH	Exp2_rep2_45min_im4.companion.ome	Image Data Resource	doi:10.17867/10000118	https://doi.org/10.17867/10000118	RNA-FISH data analysis	doi:10.17867/10000118	doi:10.17867/10000118	https://doi.org/10.17867/10000118	im4
Exp2_rep2_50min	Image acquisition for single molecule RNA FISH imaging	Eclipse Ti	Nikon	Exp2_rep2_50min_im4	Exp2_rep2_50min_im4.tif	Image Data Resource	doi:10.17867/10000118	https://doi.org/10.17867/10000118	Image analysis for single-molecule RNA-FISH	Exp2_rep2_50min_im4.companion.ome	Image Data Resource	doi:10.17867/10000118	https://doi.org/10.17867/10000118	RNA-FISH data analysis	doi:10.17867/10000118	doi:10.17867/10000118	https://doi.org/10.17867/10000118	im4
Exp2_rep2_55min	Image acquisition for single molecule RNA FISH imaging	Eclipse Ti	Nikon	Exp2_rep2_55min_im4	Exp2_rep2_55min_im4.tif	Image Data Resource	doi:10.17867/10000118	https://doi.org/10.17867/10000118	Image analysis for single-molecule RNA-FISH	Exp2_rep2_55min_im4.companion.ome	Image Data Resource	doi:10.17867/10000118	https://doi.org/10.17867/10000118	RNA-FISH data analysis	doi:10.17867/10000118	doi:10.17867/10000118	https://doi.org/10.17867/10000118	im4
Exp2_rep2_60min	Image acquisition for single molecule RNA FISH imaging	Eclipse Ti	Nikon	Exp2_rep2_60min_im4	Exp2_rep2_60min_im4.tif	Image Data Resource	doi:10.17867/10000118	https://doi.org/10.17867/10000118	Image analysis for single-molecule RNA-FISH	Exp2_rep2_60min_im4.companion.ome	Image Data Resource	doi:10.17867/10000118	https://doi.org/10.17867/10000118	RNA-FISH data analysis	doi:10.17867/10000118	doi:10.17867/10000118	https://doi.org/10.17867/10000118	im4
Exp2_rep2_1min	Image acquisition for single molecule RNA FISH imaging	Eclipse Ti	Nikon	Exp2_rep2_1min_im5	Exp2_rep2_1min_im5.tif	Image Data Resource	doi:10.17867/10000118	https://doi.org/10.17867/10000118	Image analysis for single-molecule RNA-FISH	Exp2_rep2_1min_im5.companion.ome	Image Data Resource	doi:10.17867/10000118	https://doi.org/10.17867/10000118	RNA-FISH data analysis	doi:10.17867/10000118	doi:10.17867/10000118	https://doi.org/10.17867/10000118	im5
Exp2_rep2_10min	Image acquisition for single molecule RNA FISH imaging	Eclipse Ti	Nikon	Exp2_rep2_10min_im5	Exp2_rep2_10min_im5.tif	Image Data Resource	doi:10.17867/10000118	https://doi.org/10.17867/10000118	Image analysis for single-molecule RNA-FISH	Exp2_rep2_10min_im5.companion.ome	Image Data Resource	doi:10.17867/10000118	https://doi.org/10.17867/10000118	RNA-FISH data analysis	doi:10.17867/10000118	doi:10.17867/10000118	https://doi.org/10.17867/10000118	im5
Exp2_rep2_50min	Image acquisition for single molecule RNA FISH imaging	Eclipse Ti	Nikon	Exp2_rep2_50min_im5	Exp2_rep2_50min_im5.tif	Image Data Resource	doi:10.17867/10000118	https://doi.org/10.17867/10000118	Image analysis for single-molecule RNA-FISH	Exp2_rep2_50min_im5.companion.ome	Image Data Resource	doi:10.17867/10000118	https://doi.org/10.17867/10000118	RNA-FISH data analysis	doi:10.17867/10000118	doi:10.17867/10000118	https://doi.org/10.17867/10000118	im5
Exp2_rep3_0min	Image acquisition for single molecule RNA FISH imaging	Eclipse Ti	Nikon	Exp2_rep3_0min_im1	Exp2_rep3_0min_im1.tif	Image Data Resource	doi:10.17867/10000118	https://doi.org/10.17867/10000118	Image analysis for single-molecule RNA-FISH	Exp2_rep3_0min_im1.companion.ome	Image Data Resource	doi:10.17867/10000118	https://doi.org/10.17867/10000118	RNA-FISH data analysis	doi:10.17867/10000118	doi:10.17867/10000118	https://doi.org/10.17867/10000118	im1
Exp2_rep3_2min	Image acquisition for single molecule RNA FISH imaging	Eclipse Ti	Nikon	Exp2_rep3_2min_im1	Exp2_rep3_2min_im1.tif	Image Data Resource	doi:10.17867/10000118	https://doi.org/10.17867/10000118	Image analysis for single-molecule RNA-FISH	Exp2_rep3_2min_im1.companion.ome	Image Data Resource	doi:10.17867/10000118	https://doi.org/10.17867/10000118	RNA-FISH data analysis	doi:10.17867/10000118	doi:10.17867/10000118	https://doi.org/10.17867/10000118	im1
Exp2_rep3_4min	Image acquisition for single molecule RNA FISH imaging	Eclipse Ti	Nikon	Exp2_rep3_4min_im1	Exp2_rep3_4min_im1.tif	Image Data Resource	doi:10.17867/10000118	https://doi.org/10.17867/10000118	Image analysis for single-molecule RNA-FISH	Exp2_rep3_4min_im1.companion.ome	Image Data Resource	doi:10.17867/10000118	https://doi.org/10.17867/10000118	RNA-FISH data analysis	doi:10.17867/10000118	doi:10.17867/10000118	https://doi.org/10.17867/10000118	im1
Exp2_rep3_6min	Image acquisition for single molecule RNA FISH imaging	Eclipse Ti	Nikon	Exp2_rep3_6min_im1	Exp2_rep3_6min_im1.tif	Image Data Resource	doi:10.17867/10000118	https://doi.org/10.17867/10000118	Image analysis for single-molecule RNA-FISH	Exp2_rep3_6min_im1.companion.ome	Image Data Resource	doi:10.17867/10000118	https://doi.org/10.17867/10000118	RNA-FISH data analysis	doi:10.17867/10000118	doi:10.17867/10000118	https://doi.org/10.17867/10000118	im1
Exp2_rep3_8min	Image acquisition for single molecule RNA FISH imaging	Eclipse Ti	Nikon	Exp2_rep3_8min_im1	Exp2_rep3_8min_im1.tif	Image Data Resource	doi:10.17867/10000118	https://doi.org/10.17867/10000118	Image analysis for single-molecule RNA-FISH	Exp2_rep3_8min_im1.companion.ome	Image Data Resource	doi:10.17867/10000118	https://doi.org/10.17867/10000118	RNA-FISH data analysis	doi:10.17867/10000118	doi:10.17867/10000118	https://doi.org/10.17867/10000118	im1
Exp2_rep3_10min	Image acquisition for single molecule RNA FISH imaging	Eclipse Ti	Nikon	Exp2_rep3_10min_im1	Exp2_rep3_10min_im1.tif	Image Data Resource	doi:10.17867/10000118	https://doi.org/10.17867/10000118	Image analysis for single-molecule RNA-FISH	Exp2_rep3_10min_im1.companion.ome	Image Data Resource	doi:10.17867/10000118	https://doi.org/10.17867/10000118	RNA-FISH data analysis	doi:10.17867/10000118	doi:10.17867/10000118	https://doi.org/10.17867/10000118	im1
Exp2_rep3_15min	Image acquisition for single molecule RNA FISH imaging	Eclipse Ti	Nikon	Exp2_rep3_15min_im1	Exp2_rep3_15min_im1.tif	Image Data Resource	doi:10.17867/10000118	https://doi.org/10.17867/10000118	Image analysis for single-molecule RNA-FISH	Exp2_rep3_15min_im1.companion.ome	Image Data Resource	doi:10.17867/10000118	https://doi.org/10.17867/10000118	RNA-FISH data analysis	doi:10.17867/10000118	doi:10.17867/10000118	https://doi.org/10.17867/10000118	im1
Exp2_rep3_20min	Image acquisition for single molecule RNA FISH imaging	Eclipse Ti	Nikon	Exp2_rep3_20min_im1	Exp2_rep3_20min_im1.tif	Image Data Resource	doi:10.17867/10000118	https://doi.org/10.17867/10000118	Image analysis for single-molecule RNA-FISH	Exp2_rep3_20min_im1.companion.ome	Image Data Resource	doi:10.17867/10000118	https://doi.org/10.17867/10000118	RNA-FISH data analysis	doi:10.17867/10000118	doi:10.17867/10000118	https://doi.org/10.17867/10000118	im1
Exp2_rep3_25min	Image acquisition for single molecule RNA FISH imaging	Eclipse Ti	Nikon	Exp2_rep3_25min_im1	Exp2_rep3_25min_im1.tif	Image Data Resource	doi:10.17867/10000118	https://doi.org/10.17867/10000118	Image analysis for single-molecule RNA-FISH	Exp2_rep3_25min_im1.companion.ome	Image Data Resource	doi:10.17867/10000118	https://doi.org/10.17867/10000118	RNA-FISH data analysis	doi:10.17867/10000118	doi:10.17867/10000118	https://doi.org/10.17867/10000118	im1
Exp2_rep3_30min	Image acquisition for single molecule RNA FISH imaging	Eclipse Ti	Nikon	Exp2_rep3_30min_im1	Exp2_rep3_30min_im1.tif	Image Data Resource	doi:10.17867/10000118	https://doi.org/10.17867/10000118	Image analysis for single-molecule RNA-FISH	Exp2_rep3_30min_im1.companion.ome	Image Data Resource	doi:10.17867/10000118	https://doi.org/10.17867/10000118	RNA-FISH data analysis	doi:10.17867/10000118	doi:10.17867/10000118	https://doi.org/10.17867/10000118	im1
Exp2_rep3_35min	Image acquisition for single molecule RNA FISH imaging	Eclipse Ti	Nikon	Exp2_rep3_35min_im1	Exp2_rep3_35min_im1.tif	Image Data Resource	doi:10.17867/10000118	https://doi.org/10.17867/10000118	Image analysis for single-molecule RNA-FISH	Exp2_rep3_35min_im1.companion.ome	Image Data Resource	doi:10.17867/10000118	https://doi.org/10.17867/10000118	RNA-FISH data analysis	doi:10.17867/10000118	doi:10.17867/10000118	https://doi.org/10.17867/10000118	im1
Exp2_rep3_40min	Image acquisition for single molecule RNA FISH imaging	Eclipse Ti	Nikon	Exp2_rep3_40min_im1	Exp2_rep3_40min_im1.tif	Image Data Resource	doi:10.17867/10000118	https://doi.org/10.17867/10000118	Image analysis for single-molecule RNA-FISH	Exp2_rep3_40min_im1.companion.ome	Image Data Resource	doi:10.17867/10000118	https://doi.org/10.17867/10000118	RNA-FISH data analysis	doi:10.17867/10000118	doi:10.17867/10000118	https://doi.org/10.17867/10000118	im1
Exp2_rep3_45min	Image acquisition for single molecule RNA FISH imaging	Eclipse Ti	Nikon	Exp2_rep3_45min_im1	Exp2_rep3_45min_im1.tif	Image Data Resource	doi:10.17867/10000118	https://doi.org/10.17867/10000118	Image analysis for single-molecule RNA-FISH	Exp2_rep3_45min_im1.companion.ome	Image Data Resource	doi:10.17867/10000118	https://doi.org/10.17867/10000118	RNA-FISH data analysis	doi:10.17867/10000118	doi:10.17867/10000118	https://doi.org/10.17867/10000118	im1
Exp2_rep3_50min	Image acquisition for single molecule RNA FISH imaging	Eclipse Ti	Nikon	Exp2_rep3_50min_im1	Exp2_rep3_50min_im1.tif	Image Data Resource	doi:10.17867/10000118	https://doi.org/10.17867/10000118	Image analysis for single-molecule RNA-FISH	Exp2_rep3_50min_im1.companion.ome	Image Data Resource	doi:10.17867/10000118	https://doi.org/10.17867/10000118	RNA-FISH data analysis	doi:10.17867/10000118	doi:10.17867/10000118	https://doi.org/10.17867/10000118	im1
Exp2_rep3_55min	Image acquisition for single molecule RNA FISH imaging	Eclipse Ti	Nikon	Exp2_rep3_55min_im1	Exp2_rep3_55min_im1.tif	Image Data Resource	doi:10.17867/10000118	https://doi.org/10.17867/10000118	Image analysis for single-molecule RNA-FISH	Exp2_rep3_55min_im1.companion.ome	Image Data Resource	doi:10.17867/10000118	https://doi.org/10.17867/10000118	RNA-FISH data analysis	doi:10.17867/10000118	doi:10.17867/10000118	https://doi.org/10.17867/10000118	im1
Exp2_rep3_0min	Image acquisition for single molecule RNA FISH imaging	Eclipse Ti	Nikon	Exp2_rep3_0min_im2	Exp2_rep3_0min_im2.tif	Image Data Resource	doi:10.17867/10000118	https://doi.org/10.17867/10000118	Image analysis for single-molecule RNA-FISH	Exp2_rep3_0min_im2.companion.ome	Image Data Resource	doi:10.17867/10000118	https://doi.org/10.17867/10000118	RNA-FISH data analysis	doi:10.17867/10000118	doi:10.17867/10000118	https://doi.org/10.17867/10000118	im2
Exp2_rep3_2min	Image acquisition for single molecule RNA FISH imaging	Eclipse Ti	Nikon	Exp2_rep3_2min_im2	Exp2_rep3_2min_im2.tif	Image Data Resource	doi:10.17867/10000118	https://doi.org/10.17867/10000118	Image analysis for single-molecule RNA-FISH	Exp2_rep3_2min_im2.companion.ome	Image Data Resource	doi:10.17867/10000118	https://doi.org/10.17867/10000118	RNA-FISH data analysis	doi:10.17867/10000118	doi:10.17867/10000118	https://doi.org/10.17867/10000118	im2
Exp2_rep3_4min	Image acquisition for single molecule RNA FISH imaging	Eclipse Ti	Nikon	Exp2_rep3_4min_im2	Exp2_rep3_4min_im2.tif	Image Data Resource	doi:10.17867/10000118	https://doi.org/10.17867/10000118	Image analysis for single-molecule RNA-FISH	Exp2_rep3_4min_im2.companion.ome	Image Data Resource	doi:10.17867/10000118	https://doi.org/10.17867/10000118	RNA-FISH data analysis	doi:10.17867/10000118	doi:10.17867/10000118	https://doi.org/10.17867/10000118	im2
Exp2_rep3_6min	Image acquisition for single molecule RNA FISH imaging	Eclipse Ti	Nikon	Exp2_rep3_6min_im2	Exp2_rep3_6min_im2.tif	Image Data Resource	doi:10.17867/10000118	https://doi.org/10.17867/10000118	Image analysis for single-molecule RNA-FISH	Exp2_rep3_6min_im2.companion.ome	Image Data Resource	doi:10.17867/10000118	https://doi.org/10.17867/10000118	RNA-FISH data analysis	doi:10.17867/10000118	doi:10.17867/10000118	https://doi.org/10.17867/10000118	im2
Exp2_rep3_8min	Image acquisition for single molecule RNA FISH imaging	Eclipse Ti	Nikon	Exp2_rep3_8min_im2	Exp2_rep3_8min_im2.tif	Image Data Resource	doi:10.17867/10000118	https://doi.org/10.17867/10000118	Image analysis for single-molecule RNA-FISH	Exp2_rep3_8min_im2.companion.ome	Image Data Resource	doi:10.17867/10000118	https://doi.org/10.17867/10000118	RNA-FISH data analysis	doi:10.17867/10000118	doi:10.17867/10000118	https://doi.org/10.17867/10000118	im2
Exp2_rep3_10min	Image acquisition for single molecule RNA FISH imaging	Eclipse Ti	Nikon	Exp2_rep3_10min_im2	Exp2_rep3_10min_im2.tif	Image Data Resource	doi:10.17867/10000118	https://doi.org/10.17867/10000118	Image analysis for single-molecule RNA-FISH	Exp2_rep3_10min_im2.companion.ome	Image Data Resource	doi:10.17867/10000118	https://doi.org/10.17867/10000118	RNA-FISH data analysis	doi:10.17867/10000118	doi:10.17867/10000118	https://doi.org/10.17867/10000118	im2
Exp2_rep3_15min	Image acquisition for single molecule RNA FISH imaging	Eclipse Ti	Nikon	Exp2_rep3_15min_im2	Exp2_rep3_15min_im2.tif	Image Data Resource	doi:10.17867/10000118	https://doi.org/10.17867/10000118	Image analysis for single-molecule RNA-FISH	Exp2_rep3_15min_im2.companion.ome	Image Data Resource	doi:10.17867/10000118	https://doi.org/10.17867/10000118	RNA-FISH data analysis	doi:10.17867/10000118	doi:10.17867/10000118	https://doi.org/10.17867/10000118	im2
Exp2_rep3_20min	Image acquisition for single molecule RNA FISH imaging	Eclipse Ti	Nikon	Exp2_rep3_20min_im2	Exp2_rep3_20min_im2.tif	Image Data Resource	doi:10.17867/10000118	https://doi.org/10.17867/10000118	Image analysis for single-molecule RNA-FISH	Exp2_rep3_20min_im2.companion.ome	Image Data Resource	doi:10.17867/10000118	https://doi.org/10.17867/10000118	RNA-FISH data analysis	doi:10.17867/10000118	doi:10.17867/10000118	https://doi.org/10.17867/10000118	im2
Exp2_rep3_25min	Image acquisition for single molecule RNA FISH imaging	Eclipse Ti	Nikon	Exp2_rep3_25min_im2	Exp2_rep3_25min_im2.tif	Image Data Resource	doi:10.17867/10000118	https://doi.org/10.17867/10000118	Image analysis for single-molecule RNA-FISH	Exp2_rep3_25min_im2.companion.ome	Image Data Resource	doi:10.17867/10000118	https://doi.org/10.17867/10000118	RNA-FISH data analysis	doi:10.17867/10000118	doi:10.17867/10000118	https://doi.org/10.17867/10000118	im2
Exp2_rep3_30min	Image acquisition for single molecule RNA FISH imaging	Eclipse Ti	Nikon	Exp2_rep3_30min_im2	Exp2_rep3_30min_im2.tif	Image Data Resource	doi:10.17867/10000118	https://doi.org/10.17867/10000118	Image analysis for single-molecule RNA-FISH	Exp2_rep3_30min_im2.companion.ome	Image Data Resource	doi:10.17867/10000118	https://doi.org/10.17867/10000118	RNA-FISH data analysis	doi:10.17867/10000118	doi:10.17867/10000118	https://doi.org/10.17867/10000118	im2
Exp2_rep3_35min	Image acquisition for single molecule RNA FISH imaging	Eclipse Ti	Nikon	Exp2_rep3_35min_im2	Exp2_rep3_35min_im2.tif	Image Data Resource	doi:10.17867/10000118	https://doi.org/10.17867/10000118	Image analysis for single-molecule RNA-FISH	Exp2_rep3_35min_im2.companion.ome	Image Data Resource	doi:10.17867/10000118	https://doi.org/10.17867/10000118	RNA-FISH data analysis	doi:10.17867/10000118	doi:10.17867/10000118	https://doi.org/10.17867/10000118	im2
Exp2_rep3_40min	Image acquisition for single molecule RNA FISH imaging	Eclipse Ti	Nikon	Exp2_rep3_40min_im2	Exp2_rep3_40min_im2.tif	Image Data Resource	doi:10.17867/10000118	https://doi.org/10.17867/10000118	Image analysis for single-molecule RNA-FISH	Exp2_rep3_40min_im2.companion.ome	Image Data Resource	doi:10.17867/10000118	https://doi.org/10.17867/10000118	RNA-FISH data analysis	doi:10.17867/10000118	doi:10.17867/10000118	https://doi.org/10.17867/10000118	im2
Exp2_rep3_45min	Image acquisition for single molecule RNA FISH imaging	Eclipse Ti	Nikon	Exp2_rep3_45min_im2	Exp2_rep3_45min_im2.tif	Image Data Resource	doi:10.17867/10000118	https://doi.org/10.17867/10000118	Image analysis for single-molecule RNA-FISH	Exp2_rep3_45min_im2.companion.ome	Image Data Resource	doi:10.17867/10000118	https://doi.org/10.17867/10000118	RNA-FISH data analysis	doi:10.17867/10000118	doi:10.17867/10000118	https://doi.org/10.17867/10000118	im2
Exp2_rep3_50min	Image acquisition for single molecule RNA FISH imaging	Eclipse Ti	Nikon	Exp2_rep3_50min_im2	Exp2_rep3_50min_im2.tif	Image Data Resource	doi:10.17867/10000118	https://doi.org/10.17867/10000118	Image analysis for single-molecule RNA-FISH	Exp2_rep3_50min_im2.companion.ome	Image Data Resource	doi:10.17867/10000118	https://doi.org/10.17867/10000118	RNA-FISH data analysis	doi:10.17867/10000118	doi:10.17867/10000118	https://doi.org/10.17867/10000118	im2
Exp2_rep3_55min	Image acquisition for single molecule RNA FISH imaging	Eclipse Ti	Nikon	Exp2_rep3_55min_im2	Exp2_rep3_55min_im2.tif	Image Data Resource	doi:10.17867/10000118	https://doi.org/10.17867/10000118	Image analysis for single-molecule RNA-FISH	Exp2_rep3_55min_im2.companion.ome	Image Data Resource	doi:10.17867/10000118	https://doi.org/10.17867/10000118	RNA-FISH data analysis	doi:10.17867/10000118	doi:10.17867/10000118	https://doi.org/10.17867/10000118	im2
Exp2_rep3_0min	Image acquisition for single molecule RNA FISH imaging	Eclipse Ti	Nikon	Exp2_rep3_0min_im3	Exp2_rep3_0min_im3.tif	Image Data Resource	doi:10.17867/10000118	https://doi.org/10.17867/10000118	Image analysis for single-molecule RNA-FISH	Exp2_rep3_0min_im3.companion.ome	Image Data Resource	doi:10.17867/10000118	https://doi.org/10.17867/10000118	RNA-FISH data analysis	doi:10.17867/10000118	doi:10.17867/10000118	https://doi.org/10.17867/10000118	im3
Exp2_rep3_2min	Image acquisition for single molecule RNA FISH imaging	Eclipse Ti	Nikon	Exp2_rep3_2min_im3	Exp2_rep3_2min_im3.tif	Image Data Resource	doi:10.17867/10000118	https://doi.org/10.17867/10000118	Image analysis for single-molecule RNA-FISH	Exp2_rep3_2min_im3.companion.ome	Image Data Resource	doi:10.17867/10000118	https://doi.org/10.17867/10000118	RNA-FISH data analysis	doi:10.17867/10000118	doi:10.17867/10000118	https://doi.org/10.17867/10000118	im3
Exp2_rep3_4min	Image acquisition for single molecule RNA FISH imaging	Eclipse Ti	Nikon	Exp2_rep3_4min_im3	Exp2_rep3_4min_im3.tif	Image Data Resource	doi:10.17867/10000118	https://doi.org/10.17867/10000118	Image analysis for single-molecule RNA-FISH	Exp2_rep3_4min_im3.companion.ome	Image Data Resource	doi:10.17867/10000118	https://doi.org/10.17867/10000118	RNA-FISH data analysis	doi:10.17867/10000118	doi:10.17867/10000118	https://doi.org/10.17867/10000118	im3
Exp2_rep3_6min	Image acquisition for single molecule RNA FISH imaging	Eclipse Ti	Nikon	Exp2_rep3_6min_im3	Exp2_rep3_6min_im3.tif	Image Data Resource	doi:10.17867/10000118	https://doi.org/10.17867/10000118	Image analysis for single-molecule RNA-FISH	Exp2_rep3_6min_im3.companion.ome	Image Data Resource	doi:10.17867/10000118	https://doi.org/10.17867/10000118	RNA-FISH data analysis	doi:10.17867/10000118	doi:10.17867/10000118	https://doi.org/10.17867/10000118	im3
Exp2_rep3_8min	Image acquisition for single molecule RNA FISH imaging	Eclipse Ti	Nikon	Exp2_rep3_8min_im3	Exp2_rep3_8min_im3.tif	Image Data Resource	doi:10.17867/10000118	https://doi.org/10.17867/10000118	Image analysis for single-molecule RNA-FISH	Exp2_rep3_8min_im3.companion.ome	Image Data Resource	doi:10.17867/10000118	https://doi.org/10.17867/10000118	RNA-FISH data analysis	doi:10.17867/10000118	doi:10.17867/10000118	https://doi.org/10.17867/10000118	im3
Exp2_rep3_10min	Image acquisition for single molecule RNA FISH imaging	Eclipse Ti	Nikon	Exp2_rep3_10min_im3	Exp2_rep3_10min_im3.tif	Image Data Resource	doi:10.17867/10000118	https://doi.org/10.17867/10000118	Image analysis for single-molecule RNA-FISH	Exp2_rep3_10min_im3.companion.ome	Image Data Resource	doi:10.17867/10000118	https://doi.org/10.17867/10000118	RNA-FISH data analysis	doi:10.17867/10000118	doi:10.17867/10000118	https://doi.org/10.17867/10000118	im3
Exp2_rep3_15min	Image acquisition for single molecule RNA FISH imaging	Eclipse Ti	Nikon	Exp2_rep3_15min_im3	Exp2_rep3_15min_im3.tif	Image Data Resource	doi:10.17867/10000118	https://doi.org/10.17867/10000118	Image analysis for single-molecule RNA-FISH	Exp2_rep3_15min_im3.companion.ome	Image Data Resource	doi:10.17867/10000118	https://doi.org/10.17867/10000118	RNA-FISH data analysis	doi:10.17867/10000118	doi:10.17867/10000118	https://doi.org/10.17867/10000118	im3
Exp2_rep3_20min	Image acquisition for single molecule RNA FISH imaging	Eclipse Ti	Nikon	Exp2_rep3_20min_im3	Exp2_rep3_20min_im3.tif	Image Data Resource	doi:10.17867/10000118	https://doi.org/10.17867/10000118	Image analysis for single-molecule RNA-FISH	Exp2_rep3_20min_im3.companion.ome	Image Data Resource	doi:10.17867/10000118	https://doi.org/10.17867/10000118	RNA-FISH data analysis	doi:10.17867/10000118	doi:10.17867/10000118	https://doi.org/10.17867/10000118	im3
Exp2_rep3_25min	Image acquisition for single molecule RNA FISH imaging	Eclipse Ti	Nikon	Exp2_rep3_25min_im3	Exp2_rep3_25min_im3.tif	Image Data Resource	doi:10.17867/10000118	https://doi.org/10.17867/10000118	Image analysis for single-molecule RNA-FISH	Exp2_rep3_25min_im3.companion.ome	Image Data Resource	doi:10.17867/10000118	https://doi.org/10.17867/10000118	RNA-FISH data analysis	doi:10.17867/10000118	doi:10.17867/10000118	https://doi.org/10.17867/10000118	im3
Exp2_rep3_30min	Image acquisition for single molecule RNA FISH imaging	Eclipse Ti	Nikon	Exp2_rep3_30min_im3	Exp2_rep3_30min_im3.tif	Image Data Resource	doi:10.17867/10000118	https://doi.org/10.17867/10000118	Image analysis for single-molecule RNA-FISH	Exp2_rep3_30min_im3.companion.ome	Image Data Resource	doi:10.17867/10000118	https://doi.org/10.17867/10000118	RNA-FISH data analysis	doi:10.17867/10000118	doi:10.17867/10000118	https://doi.org/10.17867/10000118	im3
Exp2_rep3_35min	Image acquisition for single molecule RNA FISH imaging	Eclipse Ti	Nikon	Exp2_rep3_35min_im3	Exp2_rep3_35min_im3.tif	Image Data Resource	doi:10.17867/10000118	https://doi.org/10.17867/10000118	Image analysis for single-molecule RNA-FISH	Exp2_rep3_35min_im3.companion.ome	Image Data Resource	doi:10.17867/10000118	https://doi.org/10.17867/10000118	RNA-FISH data analysis	doi:10.17867/10000118	doi:10.17867/10000118	https://doi.org/10.17867/10000118	im3
Exp2_rep3_40min	Image acquisition for single molecule RNA FISH imaging	Eclipse Ti	Nikon	Exp2_rep3_40min_im3	Exp2_rep3_40min_im3.tif	Image Data Resource	doi:10.17867/10000118	https://doi.org/10.17867/10000118	Image analysis for single-molecule RNA-FISH	Exp2_rep3_40min_im3.companion.ome	Image Data Resource	doi:10.17867/10000118	https://doi.org/10.17867/10000118	RNA-FISH data analysis	doi:10.17867/10000118	doi:10.17867/10000118	https://doi.org/10.17867/10000118	im3
Exp2_rep3_45min	Image acquisition for single molecule RNA FISH imaging	Eclipse Ti	Nikon	Exp2_rep3_45min_im3	Exp2_rep3_45min_im3.tif	Image Data Resource	doi:10.17867/10000118	https://doi.org/10.17867/10000118	Image analysis for single-molecule RNA-FISH	Exp2_rep3_45min_im3.companion.ome	Image Data Resource	doi:10.17867/10000118	https://doi.org/10.17867/10000118	RNA-FISH data analysis	doi:10.17867/10000118	doi:10.17867/10000118	https://doi.org/10.17867/10000118	im3
Exp2_rep3_50min	Image acquisition for single molecule RNA FISH imaging	Eclipse Ti	Nikon	Exp2_rep3_50min_im3	Exp2_rep3_50min_im3.tif	Image Data Resource	doi:10.17867/10000118	https://doi.org/10.17867/10000118	Image analysis for single-molecule RNA-FISH	Exp2_rep3_50min_im3.companion.ome	Image Data Resource	doi:10.17867/10000118	https://doi.org/10.17867/10000118	RNA-FISH data analysis	doi:10.17867/10000118	doi:10.17867/10000118	https://doi.org/10.17867/10000118	im3
Exp2_rep3_55min	Image acquisition for single molecule RNA FISH imaging	Eclipse Ti	Nikon	Exp2_rep3_55min_im3	Exp2_rep3_55min_im3.tif	Image Data Resource	doi:10.17867/10000118	https://doi.org/10.17867/10000118	Image analysis for single-molecule RNA-FISH	Exp2_rep3_55min_im3.companion.ome	Image Data Resource	doi:10.17867/10000118	https://doi.org/10.17867/10000118	RNA-FISH data analysis	doi:10.17867/10000118	doi:10.17867/10000118	https://doi.org/10.17867/10000118	im3
Exp2_rep3_0min	Image acquisition for single molecule RNA FISH imaging	Eclipse Ti	Nikon	Exp2_rep3_0min_im4	Exp2_rep3_0min_im4.tif	Image Data Resource	doi:10.17867/10000118	https://doi.org/10.17867/10000118	Image analysis for single-molecule RNA-FISH	Exp2_rep3_0min_im4.companion.ome	Image Data Resource	doi:10.17867/10000118	https://doi.org/10.17867/10000118	RNA-FISH data analysis	doi:10.17867/10000118	doi:10.17867/10000118	https://doi.org/10.17867/10000118	im4
Exp2_rep3_2min	Image acquisition for single molecule RNA FISH imaging	Eclipse Ti	Nikon	Exp2_rep3_2min_im4	Exp2_rep3_2min_im4.tif	Image Data Resource	doi:10.17867/10000118	https://doi.org/10.17867/10000118	Image analysis for single-molecule RNA-FISH	Exp2_rep3_2min_im4.companion.ome	Image Data Resource	doi:10.17867/10000118	https://doi.org/10.17867/10000118	RNA-FISH data analysis	doi:10.17867/10000118	doi:10.17867/10000118	https://doi.org/10.17867/10000118	im4
Exp2_rep3_4min	Image acquisition for single molecule RNA FISH imaging	Eclipse Ti	Nikon	Exp2_rep3_4min_im4	Exp2_rep3_4min_im4.tif	Image Data Resource	doi:10.17867/10000118	https://doi.org/10.17867/10000118	Image analysis for single-molecule RNA-FISH	Exp2_rep3_4min_im4.companion.ome	Image Data Resource	doi:10.17867/10000118	https://doi.org/10.17867/10000118	RNA-FISH data analysis	doi:10.17867/10000118	doi:10.17867/10000118	https://doi.org/10.17867/10000118	im4
Exp2_rep3_6min	Image acquisition for single molecule RNA FISH imaging	Eclipse Ti	Nikon	Exp2_rep3_6min_im4	Exp2_rep3_6min_im4.tif	Image Data Resource	doi:10.17867/10000118	https://doi.org/10.17867/10000118	Image analysis for single-molecule RNA-FISH	Exp2_rep3_6min_im4.companion.ome	Image Data Resource	doi:10.17867/10000118	https://doi.org/10.17867/10000118	RNA-FISH data analysis	doi:10.17867/10000118	doi:10.17867/10000118	https://doi.org/10.17867/10000118	im4
Exp2_rep3_8min	Image acquisition for single molecule RNA FISH imaging	Eclipse Ti	Nikon	Exp2_rep3_8min_im4	Exp2_rep3_8min_im4.tif	Image Data Resource	doi:10.17867/10000118	https://doi.org/10.17867/10000118	Image analysis for single-molecule RNA-FISH	Exp2_rep3_8min_im4.companion.ome	Image Data Resource	doi:10.17867/10000118	https://doi.org/10.17867/10000118	RNA-FISH data analysis	doi:10.17867/10000118	doi:10.17867/10000118	https://doi.org/10.17867/10000118	im4
Exp2_rep3_10min	Image acquisition for single molecule RNA FISH imaging	Eclipse Ti	Nikon	Exp2_rep3_10min_im4	Exp2_rep3_10min_im4.tif	Image Data Resource	doi:10.17867/10000118	https://doi.org/10.17867/10000118	Image analysis for single-molecule RNA-FISH	Exp2_rep3_10min_im4.companion.ome	Image Data Resource	doi:10.17867/10000118	https://doi.org/10.17867/10000118	RNA-FISH data analysis	doi:10.17867/10000118	doi:10.17867/10000118	https://doi.org/10.17867/10000118	im4
Exp2_rep3_15min	Image acquisition for single molecule RNA FISH imaging	Eclipse Ti	Nikon	Exp2_rep3_15min_im4	Exp2_rep3_15min_im4.tif	Image Data Resource	doi:10.17867/10000118	https://doi.org/10.17867/10000118	Image analysis for single-molecule RNA-FISH	Exp2_rep3_15min_im4.companion.ome	Image Data Resource	doi:10.17867/10000118	https://doi.org/10.17867/10000118	RNA-FISH data analysis	doi:10.17867/10000118	doi:10.17867/10000118	https://doi.org/10.17867/10000118	im4
Exp2_rep3_20min	Image acquisition for single molecule RNA FISH imaging	Eclipse Ti	Nikon	Exp2_rep3_20min_im4	Exp2_rep3_20min_im4.tif	Image Data Resource	doi:10.17867/10000118	https://doi.org/10.17867/10000118	Image analysis for single-molecule RNA-FISH	Exp2_rep3_20min_im4.companion.ome	Image Data Resource	doi:10.17867/10000118	https://doi.org/10.17867/10000118	RNA-FISH data analysis	doi:10.17867/10000118	doi:10.17867/10000118	https://doi.org/10.17867/10000118	im4
Exp2_rep3_25min	Image acquisition for single molecule RNA FISH imaging	Eclipse Ti	Nikon	Exp2_rep3_25min_im4	Exp2_rep3_25min_im4.tif	Image Data Resource	doi:10.17867/10000118	https://doi.org/10.17867/10000118	Image analysis for single-molecule RNA-FISH	Exp2_rep3_25min_im4.companion.ome	Image Data Resource	doi:10.17867/10000118	https://doi.org/10.17867/10000118	RNA-FISH data analysis	doi:10.17867/10000118	doi:10.17867/10000118	https://doi.org/10.17867/10000118	im4
Exp2_rep3_30min	Image acquisition for single molecule RNA FISH imaging	Eclipse Ti	Nikon	Exp2_rep3_30min_im4	Exp2_rep3_30min_im4.tif	Image Data Resource	doi:10.17867/10000118	https://doi.org/10.17867/10000118	Image analysis for single-molecule RNA-FISH	Exp2_rep3_30min_im4.companion.ome	Image Data Resource	doi:10.17867/10000118	https://doi.org/10.17867/10000118	RNA-FISH data analysis	doi:10.17867/10000118	doi:10.17867/10000118	https://doi.org/10.17867/10000118	im4
Exp2_rep3_35min	Image acquisition for single molecule RNA FISH imaging	Eclipse Ti	Nikon	Exp2_rep3_35min_im4	Exp2_rep3_35min_im4.tif	Image Data Resource	doi:10.17867/10000118	https://doi.org/10.17867/10000118	Image analysis for single-molecule RNA-FISH	Exp2_rep3_35min_im4.companion.ome	Image Data Resource	doi:10.17867/10000118	https://doi.org/10.17867/10000118	RNA-FISH data analysis	doi:10.17867/10000118	doi:10.17867/10000118	https://doi.org/10.17867/10000118	im4
Exp2_rep3_40min	Image acquisition for single molecule RNA FISH imaging	Eclipse Ti	Nikon	Exp2_rep3_40min_im4	Exp2_rep3_40min_im4.tif	Image Data Resource	doi:10.17867/10000118	https://doi.org/10.17867/10000118	Image analysis for single-molecule RNA-FISH	Exp2_rep3_40min_im4.companion.ome	Image Data Resource	doi:10.17867/10000118	https://doi.org/10.17867/10000118	RNA-FISH data analysis	doi:10.17867/10000118	doi:10.17867/10000118	https://doi.org/10.17867/10000118	im4
Exp2_rep3_45min	Image acquisition for single molecule RNA FISH imaging	Eclipse Ti	Nikon	Exp2_rep3_45min_im4	Exp2_rep3_45min_im4.tif	Image Data Resource	doi:10.17867/10000118	https://doi.org/10.17867/10000118	Image analysis for single-molecule RNA-FISH	Exp2_rep3_45min_im4.companion.ome	Image Data Resource	doi:10.17867/10000118	https://doi.org/10.17867/10000118	RNA-FISH data analysis	doi:10.17867/10000118	doi:10.17867/10000118	https://doi.org/10.17867/10000118	im4
Exp2_rep3_50min	Image acquisition for single molecule RNA FISH imaging	Eclipse Ti	Nikon	Exp2_rep3_50min_im4	Exp2_rep3_50min_im4.tif	Image Data Resource	doi:10.17867/10000118	https://doi.org/10.17867/10000118	Image analysis for single-molecule RNA-FISH	Exp2_rep3_50min_im4.companion.ome	Image Data Resource	doi:10.17867/10000118	https://doi.org/10.17867/10000118	RNA-FISH data analysis	doi:10.17867/10000118	doi:10.17867/10000118	https://doi.org/10.17867/10000118	im4
Exp2_rep3_55min	Image acquisition for single molecule RNA FISH imaging	Eclipse Ti	Nikon	Exp2_rep3_55min_im4	Exp2_rep3_55min_im4.tif	Image Data Resource	doi:10.17867/10000118	https://doi.org/10.17867/10000118	Image analysis for single-molecule RNA-FISH	Exp2_rep3_55min_im4.companion.ome	Image Data Resource	doi:10.17867/10000118	https://doi.org/10.17867/10000118	RNA-FISH data analysis	doi:10.17867/10000118	doi:10.17867/10000118	https://doi.org/10.17867/10000118	im4
Exp2_rep3_8min	Image acquisition for single molecule RNA FISH imaging	Eclipse Ti	Nikon	Exp2_rep3_8min_im5	Exp2_rep3_8min_im5.tif	Image Data Resource	doi:10.17867/10000118	https://doi.org/10.17867/10000118	Image analysis for single-molecule RNA-FISH	Exp2_rep3_8min_im5.companion.ome	Image Data Resource	doi:10.17867/10000118	https://doi.org/10.17867/10000118	RNA-FISH data analysis	doi:10.17867/10000118	doi:10.17867/10000118	https://doi.org/10.17867/10000118	im5
Exp2_rep3_10min	Image acquisition for single molecule RNA FISH imaging	Eclipse Ti	Nikon	Exp2_rep3_10min_im5	Exp2_rep3_10min_im5.tif	Image Data Resource	doi:10.17867/10000118	https://doi.org/10.17867/10000118	Image analysis for single-molecule RNA-FISH	Exp2_rep3_10min_im5.companion.ome	Image Data Resource	doi:10.17867/10000118	https://doi.org/10.17867/10000118	RNA-FISH data analysis	doi:10.17867/10000118	doi:10.17867/10000118	https://doi.org/10.17867/10000118	im5
Exp2_rep3_15min	Image acquisition for single molecule RNA FISH imaging	Eclipse Ti	Nikon	Exp2_rep3_15min_im5	Exp2_rep3_15min_im5.tif	Image Data Resource	doi:10.17867/10000118	https://doi.org/10.17867/10000118	Image analysis for single-molecule RNA-FISH	Exp2_rep3_15min_im5.companion.ome	Image Data Resource	doi:10.17867/10000118	https://doi.org/10.17867/10000118	RNA-FISH data analysis	doi:10.17867/10000118	doi:10.17867/10000118	https://doi.org/10.17867/10000118	im5
Exp2_rep3_20min	Image acquisition for single molecule RNA FISH imaging	Eclipse Ti	Nikon	Exp2_rep3_20min_im5	Exp2_rep3_20min_im5.tif	Image Data Resource	doi:10.17867/10000118	https://doi.org/10.17867/10000118	Image analysis for single-molecule RNA-FISH	Exp2_rep3_20min_im5.companion.ome	Image Data Resource	doi:10.17867/10000118	https://doi.org/10.17867/10000118	RNA-FISH data analysis	doi:10.17867/10000118	doi:10.17867/10000118	https://doi.org/10.17867/10000118	im5
Exp2_rep3_25min	Image acquisition for single molecule RNA FISH imaging	Eclipse Ti	Nikon	Exp2_rep3_25min_im5	Exp2_rep3_25min_im5.tif	Image Data Resource	doi:10.17867/10000118	https://doi.org/10.17867/10000118	Image analysis for single-molecule RNA-FISH	Exp2_rep3_25min_im5.companion.ome	Image Data Resource	doi:10.17867/10000118	https://doi.org/10.17867/10000118	RNA-FISH data analysis	doi:10.17867/10000118	doi:10.17867/10000118	https://doi.org/10.17867/10000118	im5
Exp2_rep3_30min	Image acquisition for single molecule RNA FISH imaging	Eclipse Ti	Nikon	Exp2_rep3_30min_im5	Exp2_rep3_30min_im5.tif	Image Data Resource	doi:10.17867/10000118	https://doi.org/10.17867/10000118	Image analysis for single-molecule RNA-FISH	Exp2_rep3_30min_im5.companion.ome	Image Data Resource	doi:10.17867/10000118	https://doi.org/10.17867/10000118	RNA-FISH data analysis	doi:10.17867/10000118	doi:10.17867/10000118	https://doi.org/10.17867/10000118	im5
Exp2_rep3_35min	Image acquisition for single molecule RNA FISH imaging	Eclipse Ti	Nikon	Exp2_rep3_35min_im5	Exp2_rep3_35min_im5.tif	Image Data Resource	doi:10.17867/10000118	https://doi.org/10.17867/10000118	Image analysis for single-molecule RNA-FISH	Exp2_rep3_35min_im5.companion.ome	Image Data Resource	doi:10.17867/10000118	https://doi.org/10.17867/10000118	RNA-FISH data analysis	doi:10.17867/10000118	doi:10.17867/10000118	https://doi.org/10.17867/10000118	im5
