# Supplementary material for: Multiplex RNA single molecule FISH of inducible mRNAs in single yeast cells
Source: Sci Data. 2019 Jun 17;6:94. doi: 10.1038/s41597-019-0106-6 (PMC6572782; doi:10.1038/s41597-019-0106-6)
Supplement: Supplementary file 1 — Download metadata file [file 41597_2019_106_MOESM1_ESM.zip › s_study_Neuert.txt]

Source Name	Characteristics[organism]	Term Source REF	Term Accession Number	Protocol REF	Protocol REF	Sample Name	Factor Value[NaCl concentration]	Unit	Term Source REF	Term Accession Number	Factor Value[timepoint post-osmolyte exposure]	Unit	Term Source REF	Term Accession Number	Factor Value[biological replicate]	Factor Value[technical replicate]
Saccharomyces cerevisiae	Saccharomyces cerevisiae BY4741	NCBITaxon	NCBITaxon:1247190	Yeast strain and growth condition	Sample preparation for smRNA-FISH	Exp1_rep1_0min	0.2	molar	UO	UO:0000062	0	minute	UO	UO:0000031	replicate 1
Saccharomyces cerevisiae	Saccharomyces cerevisiae BY4741	NCBITaxon	NCBITaxon:1247190	Yeast strain and growth condition	Sample preparation for smRNA-FISH	Exp1_rep1_1min	0.2	molar	UO	UO:0000062	1	minute	UO	UO:0000031	replicate 1
Saccharomyces cerevisiae	Saccharomyces cerevisiae BY4741	NCBITaxon	NCBITaxon:1247190	Yeast strain and growth condition	Sample preparation for smRNA-FISH	Exp1_rep1_2min	0.2	molar	UO	UO:0000062	2	minute	UO	UO:0000031	replicate 1
Saccharomyces cerevisiae	Saccharomyces cerevisiae BY4741	NCBITaxon	NCBITaxon:1247190	Yeast strain and growth condition	Sample preparation for smRNA-FISH	Exp1_rep1_4min	0.2	molar	UO	UO:0000062	4	minute	UO	UO:0000031	replicate 1
Saccharomyces cerevisiae	Saccharomyces cerevisiae BY4741	NCBITaxon	NCBITaxon:1247190	Yeast strain and growth condition	Sample preparation for smRNA-FISH	Exp1_rep1_6min	0.2	molar	UO	UO:0000062	6	minute	UO	UO:0000031	replicate 1
Saccharomyces cerevisiae	Saccharomyces cerevisiae BY4741	NCBITaxon	NCBITaxon:1247190	Yeast strain and growth condition	Sample preparation for smRNA-FISH	Exp1_rep1_8min	0.2	molar	UO	UO:0000062	8	minute	UO	UO:0000031	replicate 1
Saccharomyces cerevisiae	Saccharomyces cerevisiae BY4741	NCBITaxon	NCBITaxon:1247190	Yeast strain and growth condition	Sample preparation for smRNA-FISH	Exp1_rep1_10min	0.2	molar	UO	UO:0000062	10	minute	UO	UO:0000031	replicate 1
Saccharomyces cerevisiae	Saccharomyces cerevisiae BY4741	NCBITaxon	NCBITaxon:1247190	Yeast strain and growth condition	Sample preparation for smRNA-FISH	Exp1_rep1_15min	0.2	molar	UO	UO:0000062	15	minute	UO	UO:0000031	replicate 1
Saccharomyces cerevisiae	Saccharomyces cerevisiae BY4741	NCBITaxon	NCBITaxon:1247190	Yeast strain and growth condition	Sample preparation for smRNA-FISH	Exp1_rep1_20min	0.2	molar	UO	UO:0000062	20	minute	UO	UO:0000031	replicate 1
Saccharomyces cerevisiae	Saccharomyces cerevisiae BY4741	NCBITaxon	NCBITaxon:1247190	Yeast strain and growth condition	Sample preparation for smRNA-FISH	Exp1_rep1_25min	0.2	molar	UO	UO:0000062	25	minute	UO	UO:0000031	replicate 1
Saccharomyces cerevisiae	Saccharomyces cerevisiae BY4741	NCBITaxon	NCBITaxon:1247190	Yeast strain and growth condition	Sample preparation for smRNA-FISH	Exp1_rep1_30min	0.2	molar	UO	UO:0000062	30	minute	UO	UO:0000031	replicate 1
Saccharomyces cerevisiae	Saccharomyces cerevisiae BY4741	NCBITaxon	NCBITaxon:1247190	Yeast strain and growth condition	Sample preparation for smRNA-FISH	Exp1_rep1_35min	0.2	molar	UO	UO:0000062	35	minute	UO	UO:0000031	replicate 1
Saccharomyces cerevisiae	Saccharomyces cerevisiae BY4741	NCBITaxon	NCBITaxon:1247190	Yeast strain and growth condition	Sample preparation for smRNA-FISH	Exp1_rep1_40min	0.2	molar	UO	UO:0000062	40	minute	UO	UO:0000031	replicate 1
Saccharomyces cerevisiae	Saccharomyces cerevisiae BY4741	NCBITaxon	NCBITaxon:1247190	Yeast strain and growth condition	Sample preparation for smRNA-FISH	Exp1_rep1_45min	0.2	molar	UO	UO:0000062	45	minute	UO	UO:0000031	replicate 1
Saccharomyces cerevisiae	Saccharomyces cerevisiae BY4741	NCBITaxon	NCBITaxon:1247190	Yeast strain and growth condition	Sample preparation for smRNA-FISH	Exp1_rep1_50min	0.2	molar	UO	UO:0000062	50	minute	UO	UO:0000031	replicate 1
Saccharomyces cerevisiae	Saccharomyces cerevisiae BY4741	NCBITaxon	NCBITaxon:1247190	Yeast strain and growth condition	Sample preparation for smRNA-FISH	Exp1_rep1_55min	0.2	molar	UO	UO:0000062	55	minute	UO	UO:0000031	replicate 1
Saccharomyces cerevisiae	Saccharomyces cerevisiae BY4741	NCBITaxon	NCBITaxon:1247190	Yeast strain and growth condition	Sample preparation for smRNA-FISH	Exp1_rep2_0min	0.2	molar	UO	UO:0000062	0	minute	UO	UO:0000031	replicate 2
Saccharomyces cerevisiae	Saccharomyces cerevisiae BY4741	NCBITaxon	NCBITaxon:1247190	Yeast strain and growth condition	Sample preparation for smRNA-FISH	Exp1_rep2_1min	0.2	molar	UO	UO:0000062	1	minute	UO	UO:0000031	replicate 2
Saccharomyces cerevisiae	Saccharomyces cerevisiae BY4741	NCBITaxon	NCBITaxon:1247190	Yeast strain and growth condition	Sample preparation for smRNA-FISH	Exp1_rep2_2min	0.2	molar	UO	UO:0000062	2	minute	UO	UO:0000031	replicate 2
Saccharomyces cerevisiae	Saccharomyces cerevisiae BY4741	NCBITaxon	NCBITaxon:1247190	Yeast strain and growth condition	Sample preparation for smRNA-FISH	Exp1_rep2_4min	0.2	molar	UO	UO:0000062	4	minute	UO	UO:0000031	replicate 2
Saccharomyces cerevisiae	Saccharomyces cerevisiae BY4741	NCBITaxon	NCBITaxon:1247190	Yeast strain and growth condition	Sample preparation for smRNA-FISH	Exp1_rep2_6min	0.2	molar	UO	UO:0000062	6	minute	UO	UO:0000031	replicate 2
Saccharomyces cerevisiae	Saccharomyces cerevisiae BY4741	NCBITaxon	NCBITaxon:1247190	Yeast strain and growth condition	Sample preparation for smRNA-FISH	Exp1_rep2_8min	0.2	molar	UO	UO:0000062	8	minute	UO	UO:0000031	replicate 2
Saccharomyces cerevisiae	Saccharomyces cerevisiae BY4741	NCBITaxon	NCBITaxon:1247190	Yeast strain and growth condition	Sample preparation for smRNA-FISH	Exp1_rep2_10min	0.2	molar	UO	UO:0000062	10	minute	UO	UO:0000031	replicate 2
Saccharomyces cerevisiae	Saccharomyces cerevisiae BY4741	NCBITaxon	NCBITaxon:1247190	Yeast strain and growth condition	Sample preparation for smRNA-FISH	Exp1_rep2_15min	0.2	molar	UO	UO:0000062	15	minute	UO	UO:0000031	replicate 2
Saccharomyces cerevisiae	Saccharomyces cerevisiae BY4741	NCBITaxon	NCBITaxon:1247190	Yeast strain and growth condition	Sample preparation for smRNA-FISH	Exp1_rep2_20min	0.2	molar	UO	UO:0000062	20	minute	UO	UO:0000031	replicate 2
Saccharomyces cerevisiae	Saccharomyces cerevisiae BY4741	NCBITaxon	NCBITaxon:1247190	Yeast strain and growth condition	Sample preparation for smRNA-FISH	Exp1_rep2_25min	0.2	molar	UO	UO:0000062	25	minute	UO	UO:0000031	replicate 2
Saccharomyces cerevisiae	Saccharomyces cerevisiae BY4741	NCBITaxon	NCBITaxon:1247190	Yeast strain and growth condition	Sample preparation for smRNA-FISH	Exp1_rep2_30min	0.2	molar	UO	UO:0000062	30	minute	UO	UO:0000031	replicate 2
Saccharomyces cerevisiae	Saccharomyces cerevisiae BY4741	NCBITaxon	NCBITaxon:1247190	Yeast strain and growth condition	Sample preparation for smRNA-FISH	Exp1_rep2_35min	0.2	molar	UO	UO:0000062	35	minute	UO	UO:0000031	replicate 2
Saccharomyces cerevisiae	Saccharomyces cerevisiae BY4741	NCBITaxon	NCBITaxon:1247190	Yeast strain and growth condition	Sample preparation for smRNA-FISH	Exp1_rep2_40min	0.2	molar	UO	UO:0000062	40	minute	UO	UO:0000031	replicate 2
Saccharomyces cerevisiae	Saccharomyces cerevisiae BY4741	NCBITaxon	NCBITaxon:1247190	Yeast strain and growth condition	Sample preparation for smRNA-FISH	Exp1_rep2_45min	0.2	molar	UO	UO:0000062	45	minute	UO	UO:0000031	replicate 2
Saccharomyces cerevisiae	Saccharomyces cerevisiae BY4741	NCBITaxon	NCBITaxon:1247190	Yeast strain and growth condition	Sample preparation for smRNA-FISH	Exp1_rep2_50min	0.2	molar	UO	UO:0000062	50	minute	UO	UO:0000031	replicate 2
Saccharomyces cerevisiae	Saccharomyces cerevisiae BY4741	NCBITaxon	NCBITaxon:1247190	Yeast strain and growth condition	Sample preparation for smRNA-FISH	Exp1_rep2_55min	0.2	molar	UO	UO:0000062	55	minute	UO	UO:0000031	replicate 2
Saccharomyces cerevisiae	Saccharomyces cerevisiae BY4741	NCBITaxon	NCBITaxon:1247190	Yeast strain and growth condition	Sample preparation for smRNA-FISH	Exp2_rep1_0min	0.4	molar	UO	UO:0000062	0	minute	UO	UO:0000031	replicate 1
Saccharomyces cerevisiae	Saccharomyces cerevisiae BY4741	NCBITaxon	NCBITaxon:1247190	Yeast strain and growth condition	Sample preparation for smRNA-FISH	Exp2_rep1_1min	0.4	molar	UO	UO:0000062	1	minute	UO	UO:0000031	replicate 1
Saccharomyces cerevisiae	Saccharomyces cerevisiae BY4741	NCBITaxon	NCBITaxon:1247190	Yeast strain and growth condition	Sample preparation for smRNA-FISH	Exp2_rep1_2min	0.4	molar	UO	UO:0000062	2	minute	UO	UO:0000031	replicate 1
Saccharomyces cerevisiae	Saccharomyces cerevisiae BY4741	NCBITaxon	NCBITaxon:1247190	Yeast strain and growth condition	Sample preparation for smRNA-FISH	Exp2_rep1_4min	0.4	molar	UO	UO:0000062	4	minute	UO	UO:0000031	replicate 1
Saccharomyces cerevisiae	Saccharomyces cerevisiae BY4741	NCBITaxon	NCBITaxon:1247190	Yeast strain and growth condition	Sample preparation for smRNA-FISH	Exp2_rep1_6min	0.4	molar	UO	UO:0000062	6	minute	UO	UO:0000031	replicate 1
Saccharomyces cerevisiae	Saccharomyces cerevisiae BY4741	NCBITaxon	NCBITaxon:1247190	Yeast strain and growth condition	Sample preparation for smRNA-FISH	Exp2_rep1_8min	0.4	molar	UO	UO:0000062	8	minute	UO	UO:0000031	replicate 1
Saccharomyces cerevisiae	Saccharomyces cerevisiae BY4741	NCBITaxon	NCBITaxon:1247190	Yeast strain and growth condition	Sample preparation for smRNA-FISH	Exp2_rep1_10min	0.4	molar	UO	UO:0000062	10	minute	UO	UO:0000031	replicate 1
Saccharomyces cerevisiae	Saccharomyces cerevisiae BY4741	NCBITaxon	NCBITaxon:1247190	Yeast strain and growth condition	Sample preparation for smRNA-FISH	Exp2_rep1_15min	0.4	molar	UO	UO:0000062	15	minute	UO	UO:0000031	replicate 1
Saccharomyces cerevisiae	Saccharomyces cerevisiae BY4741	NCBITaxon	NCBITaxon:1247190	Yeast strain and growth condition	Sample preparation for smRNA-FISH	Exp2_rep1_20min	0.4	molar	UO	UO:0000062	20	minute	UO	UO:0000031	replicate 1
Saccharomyces cerevisiae	Saccharomyces cerevisiae BY4741	NCBITaxon	NCBITaxon:1247190	Yeast strain and growth condition	Sample preparation for smRNA-FISH	Exp2_rep1_25min	0.4	molar	UO	UO:0000062	25	minute	UO	UO:0000031	replicate 1
Saccharomyces cerevisiae	Saccharomyces cerevisiae BY4741	NCBITaxon	NCBITaxon:1247190	Yeast strain and growth condition	Sample preparation for smRNA-FISH	Exp2_rep1_30min	0.4	molar	UO	UO:0000062	30	minute	UO	UO:0000031	replicate 1
Saccharomyces cerevisiae	Saccharomyces cerevisiae BY4741	NCBITaxon	NCBITaxon:1247190	Yeast strain and growth condition	Sample preparation for smRNA-FISH	Exp2_rep1_35min	0.4	molar	UO	UO:0000062	35	minute	UO	UO:0000031	replicate 1
Saccharomyces cerevisiae	Saccharomyces cerevisiae BY4741	NCBITaxon	NCBITaxon:1247190	Yeast strain and growth condition	Sample preparation for smRNA-FISH	Exp2_rep1_40min	0.4	molar	UO	UO:0000062	40	minute	UO	UO:0000031	replicate 1
Saccharomyces cerevisiae	Saccharomyces cerevisiae BY4741	NCBITaxon	NCBITaxon:1247190	Yeast strain and growth condition	Sample preparation for smRNA-FISH	Exp2_rep1_45min	0.4	molar	UO	UO:0000062	45	minute	UO	UO:0000031	replicate 1
Saccharomyces cerevisiae	Saccharomyces cerevisiae BY4741	NCBITaxon	NCBITaxon:1247190	Yeast strain and growth condition	Sample preparation for smRNA-FISH	Exp2_rep1_50min	0.4	molar	UO	UO:0000062	50	minute	UO	UO:0000031	replicate 1
Saccharomyces cerevisiae	Saccharomyces cerevisiae BY4741	NCBITaxon	NCBITaxon:1247190	Yeast strain and growth condition	Sample preparation for smRNA-FISH	Exp2_rep1_55min	0.4	molar	UO	UO:0000062	55	minute	UO	UO:0000031	replicate 1
Saccharomyces cerevisiae	Saccharomyces cerevisiae BY4741	NCBITaxon	NCBITaxon:1247190	Yeast strain and growth condition	Sample preparation for smRNA-FISH	Exp2_rep2_0min	0.4	molar	UO	UO:0000062	0	minute	UO	UO:0000031	replicate 2
Saccharomyces cerevisiae	Saccharomyces cerevisiae BY4741	NCBITaxon	NCBITaxon:1247190	Yeast strain and growth condition	Sample preparation for smRNA-FISH	Exp2_rep2_1min	0.4	molar	UO	UO:0000062	1	minute	UO	UO:0000031	replicate 2
Saccharomyces cerevisiae	Saccharomyces cerevisiae BY4741	NCBITaxon	NCBITaxon:1247190	Yeast strain and growth condition	Sample preparation for smRNA-FISH	Exp2_rep2_2min	0.4	molar	UO	UO:0000062	2	minute	UO	UO:0000031	replicate 2
Saccharomyces cerevisiae	Saccharomyces cerevisiae BY4741	NCBITaxon	NCBITaxon:1247190	Yeast strain and growth condition	Sample preparation for smRNA-FISH	Exp2_rep2_4min	0.4	molar	UO	UO:0000062	4	minute	UO	UO:0000031	replicate 2
Saccharomyces cerevisiae	Saccharomyces cerevisiae BY4741	NCBITaxon	NCBITaxon:1247190	Yeast strain and growth condition	Sample preparation for smRNA-FISH	Exp2_rep2_6min	0.4	molar	UO	UO:0000062	6	minute	UO	UO:0000031	replicate 2
Saccharomyces cerevisiae	Saccharomyces cerevisiae BY4741	NCBITaxon	NCBITaxon:1247190	Yeast strain and growth condition	Sample preparation for smRNA-FISH	Exp2_rep2_8min	0.4	molar	UO	UO:0000062	8	minute	UO	UO:0000031	replicate 2
Saccharomyces cerevisiae	Saccharomyces cerevisiae BY4741	NCBITaxon	NCBITaxon:1247190	Yeast strain and growth condition	Sample preparation for smRNA-FISH	Exp2_rep2_10min	0.4	molar	UO	UO:0000062	10	minute	UO	UO:0000031	replicate 2
Saccharomyces cerevisiae	Saccharomyces cerevisiae BY4741	NCBITaxon	NCBITaxon:1247190	Yeast strain and growth condition	Sample preparation for smRNA-FISH	Exp2_rep2_15min	0.4	molar	UO	UO:0000062	15	minute	UO	UO:0000031	replicate 2
Saccharomyces cerevisiae	Saccharomyces cerevisiae BY4741	NCBITaxon	NCBITaxon:1247190	Yeast strain and growth condition	Sample preparation for smRNA-FISH	Exp2_rep2_20min	0.4	molar	UO	UO:0000062	20	minute	UO	UO:0000031	replicate 2
Saccharomyces cerevisiae	Saccharomyces cerevisiae BY4741	NCBITaxon	NCBITaxon:1247190	Yeast strain and growth condition	Sample preparation for smRNA-FISH	Exp2_rep2_25min	0.4	molar	UO	UO:0000062	25	minute	UO	UO:0000031	replicate 2
Saccharomyces cerevisiae	Saccharomyces cerevisiae BY4741	NCBITaxon	NCBITaxon:1247190	Yeast strain and growth condition	Sample preparation for smRNA-FISH	Exp2_rep2_30min	0.4	molar	UO	UO:0000062	30	minute	UO	UO:0000031	replicate 2
Saccharomyces cerevisiae	Saccharomyces cerevisiae BY4741	NCBITaxon	NCBITaxon:1247190	Yeast strain and growth condition	Sample preparation for smRNA-FISH	Exp2_rep2_35min	0.4	molar	UO	UO:0000062	35	minute	UO	UO:0000031	replicate 2
Saccharomyces cerevisiae	Saccharomyces cerevisiae BY4741	NCBITaxon	NCBITaxon:1247190	Yeast strain and growth condition	Sample preparation for smRNA-FISH	Exp2_rep2_40min	0.4	molar	UO	UO:0000062	40	minute	UO	UO:0000031	replicate 2
Saccharomyces cerevisiae	Saccharomyces cerevisiae BY4741	NCBITaxon	NCBITaxon:1247190	Yeast strain and growth condition	Sample preparation for smRNA-FISH	Exp2_rep2_45min	0.4	molar	UO	UO:0000062	45	minute	UO	UO:0000031	replicate 2
Saccharomyces cerevisiae	Saccharomyces cerevisiae BY4741	NCBITaxon	NCBITaxon:1247190	Yeast strain and growth condition	Sample preparation for smRNA-FISH	Exp2_rep2_50min	0.4	molar	UO	UO:0000062	50	minute	UO	UO:0000031	replicate 2
Saccharomyces cerevisiae	Saccharomyces cerevisiae BY4741	NCBITaxon	NCBITaxon:1247190	Yeast strain and growth condition	Sample preparation for smRNA-FISH	Exp2_rep2_55min	0.4	molar	UO	UO:0000062	55	minute	UO	UO:0000031	replicate 2
Saccharomyces cerevisiae	Saccharomyces cerevisiae BY4741	NCBITaxon	NCBITaxon:1247190	Yeast strain and growth condition	Sample preparation for smRNA-FISH	Exp2_rep2_60min	0.4	molar	UO	UO:0000062	60	minute	UO	UO:0000031	replicate 2
Saccharomyces cerevisiae	Saccharomyces cerevisiae BY4741	NCBITaxon	NCBITaxon:1247190	Yeast strain and growth condition	Sample preparation for smRNA-FISH	Exp2_rep3_0min	0.4	molar	UO	UO:0000062	0	minute	UO	UO:0000031	replicate 3
Saccharomyces cerevisiae	Saccharomyces cerevisiae BY4741	NCBITaxon	NCBITaxon:1247190	Yeast strain and growth condition	Sample preparation for smRNA-FISH	Exp2_rep3_2min	0.4	molar	UO	UO:0000062	2	minute	UO	UO:0000031	replicate 3
Saccharomyces cerevisiae	Saccharomyces cerevisiae BY4741	NCBITaxon	NCBITaxon:1247190	Yeast strain and growth condition	Sample preparation for smRNA-FISH	Exp2_rep3_4min	0.4	molar	UO	UO:0000062	4	minute	UO	UO:0000031	replicate 3
Saccharomyces cerevisiae	Saccharomyces cerevisiae BY4741	NCBITaxon	NCBITaxon:1247190	Yeast strain and growth condition	Sample preparation for smRNA-FISH	Exp2_rep3_6min	0.4	molar	UO	UO:0000062	6	minute	UO	UO:0000031	replicate 3
Saccharomyces cerevisiae	Saccharomyces cerevisiae BY4741	NCBITaxon	NCBITaxon:1247190	Yeast strain and growth condition	Sample preparation for smRNA-FISH	Exp2_rep3_8min	0.4	molar	UO	UO:0000062	8	minute	UO	UO:0000031	replicate 3
Saccharomyces cerevisiae	Saccharomyces cerevisiae BY4741	NCBITaxon	NCBITaxon:1247190	Yeast strain and growth condition	Sample preparation for smRNA-FISH	Exp2_rep3_10min	0.4	molar	UO	UO:0000062	10	minute	UO	UO:0000031	replicate 3
Saccharomyces cerevisiae	Saccharomyces cerevisiae BY4741	NCBITaxon	NCBITaxon:1247190	Yeast strain and growth condition	Sample preparation for smRNA-FISH	Exp2_rep3_15min	0.4	molar	UO	UO:0000062	15	minute	UO	UO:0000031	replicate 3
Saccharomyces cerevisiae	Saccharomyces cerevisiae BY4741	NCBITaxon	NCBITaxon:1247190	Yeast strain and growth condition	Sample preparation for smRNA-FISH	Exp2_rep3_20min	0.4	molar	UO	UO:0000062	20	minute	UO	UO:0000031	replicate 3
Saccharomyces cerevisiae	Saccharomyces cerevisiae BY4741	NCBITaxon	NCBITaxon:1247190	Yeast strain and growth condition	Sample preparation for smRNA-FISH	Exp2_rep3_25min	0.4	molar	UO	UO:0000062	25	minute	UO	UO:0000031	replicate 3
Saccharomyces cerevisiae	Saccharomyces cerevisiae BY4741	NCBITaxon	NCBITaxon:1247190	Yeast strain and growth condition	Sample preparation for smRNA-FISH	Exp2_rep3_30min	0.4	molar	UO	UO:0000062	30	minute	UO	UO:0000031	replicate 3
Saccharomyces cerevisiae	Saccharomyces cerevisiae BY4741	NCBITaxon	NCBITaxon:1247190	Yeast strain and growth condition	Sample preparation for smRNA-FISH	Exp2_rep3_35min	0.4	molar	UO	UO:0000062	35	minute	UO	UO:0000031	replicate 3
Saccharomyces cerevisiae	Saccharomyces cerevisiae BY4741	NCBITaxon	NCBITaxon:1247190	Yeast strain and growth condition	Sample preparation for smRNA-FISH	Exp2_rep3_40min	0.4	molar	UO	UO:0000062	40	minute	UO	UO:0000031	replicate 3
Saccharomyces cerevisiae	Saccharomyces cerevisiae BY4741	NCBITaxon	NCBITaxon:1247190	Yeast strain and growth condition	Sample preparation for smRNA-FISH	Exp2_rep3_45min	0.4	molar	UO	UO:0000062	45	minute	UO	UO:0000031	replicate 3
Saccharomyces cerevisiae	Saccharomyces cerevisiae BY4741	NCBITaxon	NCBITaxon:1247190	Yeast strain and growth condition	Sample preparation for smRNA-FISH	Exp2_rep3_50min	0.4	molar	UO	UO:0000062	50	minute	UO	UO:0000031	replicate 3
Saccharomyces cerevisiae	Saccharomyces cerevisiae BY4741	NCBITaxon	NCBITaxon:1247190	Yeast strain and growth condition	Sample preparation for smRNA-FISH	Exp2_rep3_55min	0.4	molar	UO	UO:0000062	55	minute	UO	UO:0000031	replicate 3
