# Supplementary material for: Multiplex RNA single molecule FISH of inducible mRNAs in single yeast cells
Source: Sci Data. 2019 Jun 17;6:94. doi: 10.1038/s41597-019-0106-6 (PMC6572782; doi:10.1038/s41597-019-0106-6)
Supplement: Supplementary file 1 — Download metadata file [file 41597_2019_106_MOESM1_ESM.zip › i_Investigation.txt]

# Investigation File generated for Scientific Data with Investigation File Authoring Tool version 0.1.0 on 24/05/2019 - This metadata file is CC0
ONTOLOGY SOURCE REFERENCE
Term Source Name	NCBITaxon	UO	OBI	ERO	NCIT	EFO	CHMO
Term Source File	http://data.bioontology.org/ontologies/NCBITAXON	http://data.bioontology.org/ontologies/UO	http://data.bioontology.org/ontologies/OBI	http://data.bioontology.org/ontologies/ERO	http://data.bioontology.org/ontologies/NCIT	http://data.bioontology.org/ontologies/EFO	http://data.bioontology.org/ontologies/CHMO
Term Source Version	2016AB	unknown	2014-08-18	2013-08-02	17.06d	3.5.1	releases/2014-11-20
Term Source Description	National Center for Biotechnology Information (NCBI) Organismal Classification	Units of Measurement Ontology	Ontology for Biomedical Investigations	Eagle-I Research Resource Ontology	National Cancer Institute Thesaurus	Experimental Factor Ontology	Chemical Methods Ontology
INVESTIGATION
Investigation Identifier
Investigation Title
Investigation Description
Investigation Submission Date
Investigation Public Release Date
INVESTIGATION PUBLICATIONS
Investigation PubMed ID
Investigation Publication DOI
Investigation Publication Author List
Investigation Publication Title
Investigation Publication Status
Investigation Publication Status Term Accession Number
Investigation Publication Status Term Source REF
INVESTIGATION CONTACTS
Investigation Person Last Name
Investigation Person Mid Initials
Investigation Person First Name
Investigation Person Address
Investigation Person Phone
Investigation Person Fax
Investigation Person Email
Investigation Person Affiliation
Investigation Person Roles
Investigation Person Roles Term Accession Number
Investigation Person Roles Term Source REF
STUDY
Study Identifier	10.1038/s41597-019-0106-6
Study Title	Multiplex RNA single molecule FISH of inducible mRNAs in single yeast cells
Study Submission Date	18/01/2019
Study Public Release Date	17/06/2019
Study Description	https://www.nature.com/articles/s41597-019-0106-6
Study File Name	s_study_Neuert.txt
Comment[Subject Keywords]	""
Comment[Manuscript Licence]	CC BY-4.0
Comment[Experimental Metadata Licence]	CC0
Comment[Supplementary Information File Name]
Comment[Supplementary Information File Type]
Comment[Supplementary Information File URL]
Comment[Data Repository]	Image Data Resource
Comment[Data Record Accession]	doi:10.17867/10000118 
Comment[Data Record URI]	https://doi.org/10.17867/10000118 
STUDY DESIGN DESCRIPTORS
Study Design Type	observation design	replicate design	stimulus or stress design	image analysis objective
Study Design Type Term Accession Number	OBI:0300311	OBI:0500018	OBI:0001396	ERO:0100099
Study Design Type Term Source REF	OBI	OBI	OBI	ERO
STUDY PUBLICATIONS
Study PubMed ID	""
Study Publication DOI	doi:10.1073/pnas.1804060115
Study Publication Author List	""
Study Publication Title	""
Study Publication Status	published
Study Publication Status Term Accession Number	
Study Publication Status Term Source REF	
STUDY FACTORS
Study Factor Name	NaCl concentration	timepoint post-osmolyte exposure	biological replicate	technical replicate
Study Factor Type	Concentration	temporal_instant	biological replicate	technical replicate
Study Factor Type Term Accession Number	NCIT:C41185	http://www.ifomis.org/bfo/1.1/span#TemporalInstant	http://www.ebi.ac.uk/efo/EFO_0002091	http://www.ebi.ac.uk/efo/EFO_0002090
Study Factor Type Term Source REF	NCIT	ERO	EFO	EFO
STUDY ASSAYS
Study Assay Measurement Type	transcription profiling assay
Study Assay Measurement Type Term Accession Number	OBI:0000424
Study Assay Measurement Type Term Source REF	OBI
Study Assay Technology Type	epifluorescence microscopy
Study Assay Technology Type Term Accession Number	CHMO:0002194
Study Assay Technology Type Term Source REF	CHMO
Study Assay Technology Platform	""
Study Assay File Name	a_assay_Neuert.txt
STUDY PROTOCOLS
Study Protocol Name	Yeast strain and growth condition	Sample preparation for smRNA-FISH	Image acquisition for single molecule RNA FISH imaging	Image analysis for single-molecule RNA-FISH 	RNA-FISH data analysis
Study Protocol Type	microorganism culture and propagation	sample preparation for assay	imaging assay	cellular feature detection objective	data transformation
Study Protocol Type Term Accession Number	ERO:0001225	OBI:0000073	OBI:0000185	ERO:0100140	OBI:0200000
Study Protocol Type Term Source REF	ERO	OBI	OBI	ERO	OBI
Study Protocol Description					
Study Protocol URI	""	""	""	""	""
Study Protocol Version					
Study Protocol Parameters Name	""	""	instrument;manufacturer	""	""
Study Protocol Parameters Name Term Accession Number	""	""	""	""	""
Study Protocol Parameters Name Term Source REF	""	""	""	""	""
Study Protocol Components Name	""	""	""	""	""
Study Protocol Components Type	""	""	""	""	""
Study Protocol Components Type Term Accession Number	""	""	""	""	""
Study Protocol Components Type Term Source REF	""	""	""	""	""
STUDY CONTACTS
Study Person Last Name	Li	Neuert
Study Person First Name	Guoliang	Gregor
Study Person Mid Initials
Study Person Email	""	gregor.neuert@vanderbilt.edu
Study Person Phone
Study Person Fax
Study Person Address
Study Person Affiliation	Department of Molecular Physiology and Biophysics, School of Medicine, Vanderbilt University, Nashville, TN, 37232, USA	Department of Molecular Physiology and Biophysics, School of Medicine, Vanderbilt University, Nashville, TN, 37232, USA
Study Person Roles
Study Person Roles Term Accession Number
Study Person Roles Term Source REF
Comment[Study Person ORCID]	""	""
Comment[Funder]
Comment[FundRef ID]
Comment[Funder Term Source REF]
Comment[Grant Identifier]
